# Supplementary material for: Cross-organ multi-omics profiling of microbiome and metabolome along the gut–liver axis in MASH model mice induced by western diet and MC4R knockout
Source: Gut Pathog. 2026 Feb 25;18:25. doi: 10.1186/s13099-026-00813-9 (PMC13040703; doi:10.1186/s13099-026-00813-9)
Supplement: Supplementary file 1 — Additional file 1. [file 13099_2026_813_MOESM1_ESM.xlsx]

## Sheet: Table S1_Metabolites_liver
	Name	Log2 fold change (KO-WD/WT-ND)	P-value (Wilcoxon rank-sum test)	Adjusted P-value (BH)
	Glucose	-0.953334	0.000666001	0.00137469
	Glucose-6-phosphate	-0.562247	0.490842	0.532159
	Dihydroxy-acetone-phosphate	0.820968	0.004662	0.00783898
	3-Phosphoglyceric acid	1.24278	0.0812521	0.105073
	Phosphoenolpyruvic acid	1.40076	0.000666001	0.00137469
	Pyruvic acid	-0.199583	0.0812521	0.105073
	Lactic acid	-0.287339	0.042624	0.05828
	Glucose-1-phosphate	-0.321841	0.012654	0.0195424
	UDP-glucose	0.138323	0.344988	0.38706
	Glucono-1,5-lactone	-1.32889	0.000666001	0.00137469
	Maltose	-1.12976	0.01998	0.0297162
	Ribose-5-phosphate	-0.0792533	0.949717	0.958648
	Ribulose-5-phosphate	0.399601	0.00799201	0.0127713
	Sedoheptulose 7-Phosphate	-0.398613	0.181152	0.218468
	Gluconic acid	0.846939	0.029304	0.0418443
	2-Deoxyribose-5-phosphate	-0.480782	0.00799201	0.0127713
	Citric acid	1.20305	0.002664	0.00471324
	Cis-aconitic acid	1.48429	0.000666001	0.00137469
	2-Oxoglutaric acid	2.52631	0.004662	0.00783898
	Succinic acid	-0.225575	0.107892	0.136508
	Fumaric acid	-0.0333289	0.851815	0.872128
	Malic acid	0.197482	0.413586	0.456078
	Fructose	-1.89332	0.00799201	0.0127713
	Inositol	0.111525	0.141858	0.175013
	Sucrose	-0.777382	0.01998	0.0297162
	Cellobiose	-0.675717	0.029304	0.0418443
	Ribitol	-0.474387	0.344988	0.38706
	Trehalose	-0.422943	0.344988	0.38706
	Glucuronic acid	-0.24425	0.413586	0.456078
	UDP-glucuronate	1.57312	0.000666001	0.00137469
	UDP-N-Acetylglucosamine	0.269334	0.0812521	0.105073
	Glycine	-0.65015	0.000666001	0.00137469
	Serine	-0.582335	0.002664	0.00471324
	Threonine	-0.458399	0.000666001	0.00137469
	Homoserine	-0.831282	0.001332	0.00250821
	Choline	0.957355	0.012654	0.0195424
	Dimethylglycine	-0.329036	0.029304	0.0418443
	Glyoxylic acid	-0.0934531	0.851815	0.872128
	O-acetyl-serine	-0.401313	0.004662	0.00783898
	Alanine	-1.08703	0.000666001	0.00137469
	Asparagine	0.20263	0.002664	0.00471324
	Glutamine	-0.247519	0.042624	0.05828
	Aspartic acid	-0.0151319	0.754579	0.783788
	Glutamic acid	0.895063	0.012654	0.0195424
	N-carbamoyl-aspartate	-0.918198	0.012654	0.0195424
	4-Aminobutyric acid(GABA)	-0.833216	0.004662	0.00783898
	Proline	0.110634	0.754579	0.783788
	Citrulline	-0.950941	0.490842	0.532159
	Urea	-0.702724	0.001332	0.00250821
	Creatine	0.370498	0.000666001	0.00137469
	Creatine phosphate	1.85991	0.004662	0.00783898
	N-Acetylglutamic acid	0.0309566	0.949717	0.958648
	Valine	0.154092	0.0812521	0.105073
	Leucine	0.0834703	0.344988	0.38706
	Isoleucine	0.112835	0.344988	0.38706
	3-Hydroxy-3-methylglutaric acid	0.246697	0.282384	0.325323
	Leucic acid	-1.05464	0.00799201	0.0127713
	Cysteine	0.734379	0.000666001	0.00137469
	Methionine	-0.0434919	0.572761	0.611704
	Homocysteine	-0.651721	0.042624	0.05828
	Cystathionine	0.0429367	0.572761	0.611704
	Methionine sulfoxide	-0.259414	0.344988	0.38706
	S-adenosyl-homocysteine	-0.571576	0.000666001	0.00137469
	Lysine	-0.596415	0.000666001	0.00137469
	2-Aminoadipic acid	-2.42439	0.000666001	0.00137469
	Phenylalanine	-0.207216	0.029304	0.0418443
	Tyrosine	-0.663265	0.000666001	0.00137469
	4-Hydroxyphenyllactic acid	-0.588094	0.001332	0.00250821
	Tryptophan	-0.536001	0.004662	0.00783898
	Quinolinic acid	1.31583	0.000666001	0.00137469
	Serotonin(5-HT)	-0.56044	0.000666001	0.00137469
	beta-Alanine	-1.06047	0.001332	0.00250821
	Pyroglutamic acid	0.0773835	0.949717	0.958648
	Glutathione disulfide	0.177354	0.029304	0.0418443
	Glutathione, reduced form	0.291837	0.413586	0.456078
	NADH	1.15697	0.0592741	0.079196
	Nicotinamide	-0.303437	0.228438	0.268457
	Maleic acid	-1.13286	0.000666001	0.00137469
	Pyrophosphoric acid	0.186638	0.181152	0.218468
	AMP	0.610869	0.228438	0.268457
	Adenosine	-0.270417	0.0812521	0.105073
	Adenine	-0.290505	0.012654	0.0195424
	Adenosine 5-phosphosulfate	0.114097	0.662005	0.700051
	2'-Deoxyguanosine	0.593307	0.490842	0.532159
	IMP	0.0718684	0.662005	0.700051
	Inosine	-1.09756	0.01998	0.0297162
	Xanthine	-0.454383	0.141858	0.175013
	Hypoxanthine	-0.0160803	1	1
	Allantoin	-0.0198548	0.851815	0.872128
	Allantoic acid	-1.02459	0.181152	0.218468
	Uric acid	-0.22806	0.572761	0.611704
	TMP	0.00329727	0.851815	0.872128
	dTMP	-0.875851	0.00799201	0.0127713
	Thymidine	-0.569458	0.851815	0.872128
	dUMP	-0.598474	0.029304	0.0418443
	Uridine	-0.884566	0.042624	0.05828
	Uracil	0.670499	0.000666001	0.00137469
	CMP	-0.100322	0.949717	0.958648
	Orotic Acid	-1.31207	0.004662	0.00783898
	Riboflavin	-1.20084	0.002664	0.00471324
	4-Pyridoxic acid	-0.59199	0.181152	0.218468
	Ascorbic acid	0.158257	0.002664	0.00471324
	Pantothenic acid	0.173728	0.0592741	0.079196
	Azelaic acid	-0.780108	0.000666001	0.00137469
	2-Hydroxyglutaric acid	1.03233	0.000666001	0.00137469
	2-Hydroxyadipic acid	-1.13411	0.004662	0.00783898
	Dodecanedioic acid	-0.0489966	1	1
	Suberic acid	-2.12484	0.000666001	0.00137469
	Glyceric acid	-0.0464055	0.572761	0.611704
	Taurine	-0.181001	0.282384	0.325323
	Hypotaurine	-0.944862	0.000666001	0.00137469
	3-Hydroxybutyric acid	0.475127	0.000666001	0.00137469
	Acetoacetic acid	-0.125876	0.662005	0.700051
	Glycerine	-0.151434	0.0592741	0.079196
	Glycerol-3-phosphate	-0.103268	0.572761	0.611704
	CDP-choline	-0.0624297	0.282384	0.325323
	CDP-ethanolamine	0.697574	0.00799201	0.0127713
	O-Phosphorylethanolamine	0.580866	0.0812521	0.105073
	Glycerophosphoryl choline	0.260507	0.042624	0.05828
	2-Hydroxybutyric acid	-0.222263	0.141858	0.175013
	3-Indoleacrylic acid	-1.189	0.004662	0.00783898
	2-Hydroxyisobutyric acid	-0.335201	0.004662	0.00783898
	alpha-tocopherol	-0.337481	0.344988	0.38706
	Undecanedioic acid	-1.06794	0.00799201	0.0127713
	Threonic acid	-0.605568	0.042624	0.05828
	N-Acetylthreonine	-0.171774	0.572761	0.611704
	Maltotriose	-0.929215	0.107892	0.136508
	Arabinose	-0.202592	1	1
	1-ArachidonoylGlycerol(1AG)	-0.172174	0.413586	0.456078
	Tauroursodeoxycholic acid	-0.65623	0.029304	0.0418443
	Cysteine-HPE-AM	0.452405	0.004662	0.00783898
	Cysteine-SS-HPE-AM	0.821359	0.000666001	0.00137469
	Cysteine-SSS-HPE-AM	-0.240599	0.141858	0.175013
	Homocysteine-HPE-AM	-0.717378	0.107892	0.136508
	HS2O3-HPE-AM	-1.3302	0.012654	0.0195424
	H2SO4	0.205839	0.042624	0.05828
	Ergothioneine-HPE-AM	-0.196303	0.107892	0.136508
	Cysteamine-HPE-AM	-0.610352	0.012654	0.0195424
	Ophthalmate	-1.0867	0.0812521	0.105073
	N-Acetylserine	0.00397143	1	1
	2-Aminobutyric acid	-0.59921	0.001332	0.00250821
	GS-HPE-AM	-0.0827945	0.344988	0.38706
	GS-SS-HPE-AM	-0.285087	0.344988	0.38706
	5GluCys-HPE-AM	0.842267	0.002664	0.00471324
	Trimethylamine-N-oxide	-1.84478	0.001332	0.00250821
	2-Hydroxyvaleric acid	-0.906049	0.012654	0.0195424
	Phenol sulfate	-1.1253	0.029304	0.0418443
	p-Cresol sulfate	-1.19813	0.000666001	0.00137469
	4-Ethylphenylsulfate	-0.667462	0.00799201	0.0127713
	Cholic acid	-6.1435	0.000333	0.00137469
	Taurochenodeoxycholic acid	0.110599	0.662005	0.700051
	Taurocholic acid	0.706571	0.029304	0.0418443
	Taurodeoxycholic acid	-2.08188	0.002664	0.00471324
	Taurohyocholate	0.370782	0.490842	0.532159
	Taurohyodeoxycholate	-0.885124	0.01998	0.0297162
	Taurolithocholic acid	-2.69264	0.000666001	0.00137469
	Tauroursodeoxycholate	-1.92408	0.01998	0.0297162
	Cholesterol	1.23381	0.000666001	0.00137469
	Cholesterol sulfate	-0.012233	1	1
	Sphinganine	1.26914	0.000666001	0.00137469
	Coenzyme Q8	-1.04752	0.000666001	0.00137469
	Coenzyme Q9	0.723322	0.000666001	0.00137469
	Coenzyme Q8 (Reductive)	-0.398932	0.002664	0.00471324
	Coenzyme Q9 (Reductive)	1.15443	0.000666001	0.00137469
	FFA(C12:1)	2.86942	0.000666001	0.00137469
	FFA(C14:0)	0.0996031	0.662005	0.700051
	FFA(C14:1)	0.470515	0.002664	0.00471324
	FFA(C14:2)	0.245112	0.213453	0.255985
	FFA(C16:0)	-0.0523292	0.490842	0.532159
	FFA(C16:1)	0.23716	0.228438	0.268457
	FFA(C16:2)	0.249978	0.0562771	0.0767848
	FFA(C18:0)	-0.411462	0.001332	0.00250821
	FFA(C18:1)	0.750389	0.000666001	0.00137469
	FFA(C18:2)	-0.950606	0.000666001	0.00137469
	FFA(C18:3)	-1.10717	0.000666001	0.00137469
	FFA(C20:1)	1.17386	0.000666001	0.00137469
	FFA(C20:2)	0.994483	0.000666001	0.00137469
	FFA(C20:3)	-0.271876	0.490842	0.532159
	FFA(C20:4)	-0.305373	0.282384	0.325323
	FFA(C20:5)	0.590276	0.000666001	0.00137469
	FFA(C22:2)	1.36146	0.01332	0.0205217
	FFA(C22:3)	2.21757	0.000666001	0.00137469
	FFA(C22:4)	-0.404972	0.191142	0.229656
	FFA(C22:5)	-0.706117	0.029304	0.0418443
	FFA(C22:6)	1.34872	0.000666001	0.00137469
	FFA(C24:1)	1.26988	0.000666001	0.00137469
	FFA(C24:4)	-0.661831	0.042624	0.05828
	FFA(C24:5)	0.116097	0.282384	0.325323
	FFA(C24:6)	1.45943	0.000333	0.00137469
	Carnitine	-0.153678	0.181152	0.218468
	Acylcarnitine(C2:0)	0.13049	0.344988	0.38706
	Acylcarnitine(C3:0)	-0.474866	0.228438	0.268457
	Acylcarnitine(C4:0)	0.301875	0.042624	0.05828
	Acylcarnitine(C5:0)	-0.157644	0.949717	0.958648
	Acylcarnitine(C6:0)	0.751699	0.002664	0.00471324
	Acylcarnitine(C8:0)	1.0965	0.001332	0.00250821
	Acylcarnitine(C10:0)	1.19043	0.000666001	0.00137469
	Acylcarnitine(C12:0)	2.235	0.000666001	0.00137469
	Acylcarnitine(C12:1)	3.0136	0.000666001	0.00137469
	Acylcarnitine(C14:0)	2.02899	0.000666001	0.00137469
	Acylcarnitine(C14:1)	1.93819	0.000666001	0.00137469
	Acylcarnitine(C16:0)	1.90512	0.000666001	0.00137469
	Acylcarnitine(C16:1)	2.65726	0.000666001	0.00137469
	Acylcarnitine(C16:2)	0.518031	0.041292	0.05828
	Acylcarnitine(C18:0)	1.87813	0.000666001	0.00137469
	Acylcarnitine(C18:1)	1.24609	0.000666001	0.00137469
	Acylcarnitine(C18:2)	0.880315	0.002664	0.00471324
	Acylcarnitine(C20:0)	-1.93259	0.000666001	0.00137469
	Acylcarnitine(C20:1)	2.69752	0.000666001	0.00137469
	Acylcarnitine(C20:2)	2.5035	0.000666001	0.00137469
	Acylcarnitine(C20:3)	7.60233	0.000666001	0.00137469
	Acylcarnitine(C20:4)	-0.466176	0.00799201	0.0127713
	Acylcarnitine(C22:1)	-1.58496	0.002664	0.00471324
	Acylcarnitine(C12:0-OH)	7.05349	0.000666001	0.00137469
	Acylcarnitine(C14:0-OH)	2.91187	0.000666001	0.00137469
	Acylcarnitine(C14:1-OH)	2.47705	0.000666001	0.00137469
	Acylcarnitine(C16:0-OH)	3.23835	0.000666001	0.00137469
	Acylcarnitine(C16:1-OH)	2.79926	0.000666001	0.00137469
	Acylcarnitine(C18:0-OH)	2.91716	0.000666001	0.00137469
	Acylcarnitine(C18:1-OH)	3.14691	0.000666001	0.00137469
	Acylcarnitine(C18:2-OH)	2.25166	0.000666001	0.00137469
	Acylcarnitine(C20:1-OH)	3.89101	0.000666001	0.00137469
	CoA	1.27014	0.01998	0.0297162
	AcylCoA(C12:0)	2.47488	0.004662	0.00783898
	LPC(a-14:0)	0.135021	0.344988	0.38706
	LPC(a-16:0)	0.00435134	0.754579	0.783788
	LPC(a-16:1)	0.218094	0.413586	0.456078
	LPC(a-18:0)	-0.0801958	0.851815	0.872128
	LPC(a-18:1)	0.896329	0.000666001	0.00137469
	LPC(a-18:2)	-0.47044	0.002664	0.00471324
	LPC(a-18:3)	-5.55764	0.001332	0.00250821
	LPC(a-20:0)	-2.31015	0.000666001	0.00137469
	LPC(a-20:1)	0.646037	0.001332	0.00250821
	LPC(a-20:2)	1.08658	0.000666001	0.00137469
	LPC(a-20:3)	-0.292591	0.344988	0.38706
	LPC(a-20:4)	-0.740811	0.001332	0.00250821
	LPC(a-22:0)	-1.44157	0.000666001	0.00137469
	LPC(a-22:4)	-0.857042	0.00799201	0.0127713
	LPC(a-22:5)	-1.12079	0.000666001	0.00137469
	LPC(a-22:6)	-0.429259	0.029304	0.0418443
	LPC(a-24:0)	-1.2492	0.000666001	0.00137469
	LPC(e-16:0)	-0.223259	0.190143	0.228883
	LPC(e-18:0)	-0.314001	0.225441	0.268457
	LPC(e-18:1)	1.32485	0.000666001	0.00137469
	LPE(a-16:0)	-0.296645	0.00799201	0.0127713
	LPE(a-16:1)	-0.604926	0.031968	0.0455474
	LPE(a-18:0)	-0.0631325	0.413586	0.456078
	LPE(a-18:1)	0.300573	0.0592741	0.079196
	LPE(a-18:2)	-1.27616	0.000666001	0.00137469
	LPE(a-20:4)	-0.472909	0.000666001	0.00137469
	LPE(a-22:1)	0.820091	0.00799201	0.0127713
	LPE(e-16:1)	0.754718	0.000666001	0.00137469
	LPE(e-18:1)	0.427993	0.0812521	0.105073
	LPE(e-18:2)	2.28758	0.001332	0.00250821
	LPE(e-20:1)	-0.299014	0.181152	0.218468
	LPG(a-16:0)	1.25147	0.000666001	0.00137469
	LPG(a-16:1)	6.94035	0.000666001	0.00137469
	LPG(a-18:0)	1.85415	0.001332	0.00250821
	LPG(a-18:1)	2.86285	0.000666001	0.00137469
	LPG(a-18:2)	0.0351894	0.949717	0.958648
	LPG(a-20:2)	7.56816	0.000666001	0.00137469
	LPG(a-20:3)	7.01477	0.001332	0.00250821
	LPG(a-20:4)	0.405387	0.141858	0.175013
	LPG(a-22:5)	0.502852	0.038961	0.0553883
	LPG(a-22:6)	2.9386	0.000666001	0.00137469
	LPI(a-16:0)	1.21313	0.000666001	0.00137469
	LPI(a-18:0)	1.47325	0.000666001	0.00137469
	LPI(a-18:1)	1.54471	0.000666001	0.00137469
	LPI(a-20:3)	3.267	0.000666001	0.00137469
	LPI(a-20:4)	-0.215695	0.107892	0.136508
	LPS(a-18:0)	0.664801	0.000666001	0.00137469
	LPS(a-22:1)	-4.81653	0.000666001	0.00137469
	PA(aa-30:1)	0.869213	0.0739261	0.0985681
	PA(aa-32:1)	1.00112	0.000666001	0.00137469
	PA(aa-32:2)	0.499571	0.029304	0.0418443
	PA(aa-34:1)	1.01503	0.000666001	0.00137469
	PA(aa-34:2)	0.16409	0.141858	0.175013
	PA(aa-34:3)	-1.24452	0.000666001	0.00137469
	PA(aa-36:1)	0.853159	0.000999001	0.00205545
	PA(aa-36:2)	1.32664	0.000666001	0.00137469
	PA(aa-36:3)	-0.0419553	0.880786	0.900359
	PA(aa-36:4)	0.0404666	0.754579	0.783788
	PA(aa-38:4)	-0.229842	0.004662	0.00783898
	PA(aa-38:5)	1.06178	0.000666001	0.00137469
	PC(aa-28:0)	7.06944	0.000666001	0.00137469
	PC(aa-30:0)	1.54493	0.000666001	0.00137469
	PC(aa-30:1)	0.694422	0.001332	0.00250821
	PC(aa-32:0)	0.13781	0.01998	0.0297162
	PC(aa-32:1)	0.646799	0.000666001	0.00137469
	PC(aa-32:2)	-0.0454315	0.344988	0.38706
	PC(aa-34:0)	-0.142402	0.107892	0.136508
	PC(aa-34:1)	0.368251	0.000666001	0.00137469
	PC(aa-34:2)	-0.584582	0.000666001	0.00137469
	PC(aa-34:3)	-0.863365	0.000666001	0.00137469
	PC(aa-36:0)	-2.85	0.000666001	0.00137469
	PC(aa-36:1)	0.788926	0.000666001	0.00137469
	PC(aa-36:2)	0.0288941	0.490842	0.532159
	PC(aa-36:3)	0.218696	0.012654	0.0195424
	PC(aa-36:4)	-0.265731	0.000666001	0.00137469
	PC(aa-36:5)	-0.109042	0.000666001	0.00137469
	PC(aa-38:1)	0.191333	0.029304	0.0418443
	PC(aa-38:2)	0.877725	0.000666001	0.00137469
	PC(aa-38:3)	0.397373	0.000666001	0.00137469
	PC(aa-38:4)	-0.396289	0.000666001	0.00137469
	PC(aa-38:5)	-0.228619	0.001332	0.00250821
	PC(aa-38:6)	-0.114677	0.01998	0.0297162
	PC(aa-38:7)	0.175383	0.000666001	0.00137469
	PC(aa-40:4)	-2.0346	0.000666001	0.00137469
	PC(aa-40:5)	-0.363895	0.000666001	0.00137469
	PC(aa-40:6)	0.010834	0.490842	0.532159
	PC(aa-40:7)	0.283026	0.001332	0.00250821
	PC(aa-40:8)	-0.229189	0.00799201	0.0127713
	PC(aa-42:6)	-0.906839	0.000666001	0.00137469
	PC(aa-42:7)	0.404397	0.002664	0.00471324
	PC(aa-42:10)	-0.149266	0.181152	0.218468
	PC(ae-32:0)	0.55669	0.000666001	0.00137469
	PC(ae-34:0)	-0.105338	0.754579	0.783788
	PC(ae-34:1)	1.20982	0.000666001	0.00137469
	PC(ae-34:2)	0.107556	0.949717	0.958648
	PC(ae-36:2)	1.17228	0.000666001	0.00137469
	PC(ae-36:4)	0.485854	0.000666001	0.00137469
	PC(ae-38:5)	0.725687	0.000666001	0.00137469
	PC(ae-38:6)	0.79457	0.00799201	0.0127713
	PC(ae-40:7)	2.05068	0.000666001	0.00137469
	PE(aa-32:1)	-0.208839	0.0812521	0.105073
	PE(aa-32:2)	-0.698421	0.004329	0.00761716
	PE(aa-34:0)	-0.0496104	0.662005	0.700051
	PE(aa-34:1)	-0.0812053	0.228438	0.268457
	PE(aa-34:2)	-1.85323	0.000666001	0.00137469
	PE(aa-34:3)	-1.83466	0.000666001	0.00137469
	PE(aa-36:1)	0.575481	0.000666001	0.00137469
	PE(aa-36:2)	-0.870391	0.000666001	0.00137469
	PE(aa-36:3)	-0.953045	0.000666001	0.00137469
	PE(aa-36:4)	-0.644593	0.000666001	0.00137469
	PE(aa-36:5)	-0.580462	0.000666001	0.00137469
	PE(aa-36:6)	-1.15172	0.004662	0.00783898
	PE(aa-38:1)	-0.130571	0.572761	0.611704
	PE(aa-38:2)	-0.240955	0.042624	0.05828
	PE(aa-38:3)	0.113403	0.228438	0.268457
	PE(aa-38:4)	-1.04928	0.000666001	0.00137469
	PE(aa-38:5)	-0.329397	0.000666001	0.00137469
	PE(aa-38:6)	-0.478847	0.000666001	0.00137469
	PE(aa-38:7)	-0.247979	0.01998	0.0297162
	PE(aa-40:2)	1.01495	0.0592741	0.079196
	PE(aa-40:3)	1.06236	0.000666001	0.00137469
	PE(aa-40:4)	-1.048	0.000666001	0.00137469
	PE(aa-40:8)	-0.320222	0.002664	0.00471324
	PE(aa-42:4)	0.0540398	0.344988	0.38706
	PE(aa-42:5)	-0.345811	0.001332	0.00250821
	PE(aa-42:6)	-1.26587	0.000666001	0.00137469
	PE(aa-42:7)	-0.157357	0.228438	0.268457
	PE(aa-42:8)	-0.484323	0.004662	0.00783898
	PE(aa-42:10)	-2.0642	0.000666001	0.00137469
	PE(ae-34:1)	2.02251	0.000666001	0.00137469
	PE(ae-36:2)	0.372146	0.001332	0.00250821
	PE(ae-36:3)	0.587439	0.000666001	0.00137469
	PE(ae-36:4)	0.846761	0.000666001	0.00137469
	PE(ae-36:5)	0.212604	0.001332	0.00250821
	PE(ae-38:3)	0.868411	0.000666001	0.00137469
	PE(ae-38:4)	0.782158	0.000666001	0.00137469
	PE(ae-38:5)	0.0892401	0.344988	0.38706
	PE(ae-38:6)	0.902309	0.000666001	0.00137469
	PE(ae-38:7)	0.89775	0.000333	0.00137469
	PE(ae-40:4)	1.12134	0.000666001	0.00137469
	PE(ae-40:5)	0.00964846	0.754579	0.783788
	PE(ae-40:7)	0.25733	0.141858	0.175013
	PE(ae-40:8)	1.91584	0.000666001	0.00137469
	PG(aa-30:0)	-0.128515	0.784882	0.813951
	PG(aa-32:0)	0.52003	0.0592741	0.079196
	PG(aa-32:1)	1.34285	0.000666001	0.00137469
	PG(aa-32:2)	1.64538	0.000666001	0.00137469
	PG(aa-34:0)	0.265894	0.572761	0.611704
	PG(aa-34:1)	0.219212	0.01998	0.0297162
	PG(aa-34:2)	-1.08419	0.00799201	0.0127713
	PG(aa-36:1)	0.915055	0.000666001	0.00137469
	PG(aa-36:2)	2.00521	0.000666001	0.00137469
	PG(aa-36:3)	0.431151	0.002664	0.00471324
	PG(aa-36:4)	-0.165557	0.413586	0.456078
	PG(aa-36:5)	0.531577	0.000666001	0.00137469
	PG(aa-36:6)	2.82543	0.000666001	0.00137469
	PG(aa-38:2)	2.41923	0.000666001	0.00137469
	PG(aa-38:3)	2.52804	0.000666001	0.00137469
	PG(aa-38:4)	1.75584	0.000666001	0.00137469
	PG(aa-38:5)	0.782317	0.000666001	0.00137469
	PG(aa-38:6)	0.292402	0.0812521	0.105073
	PG(aa-38:7)	2.51799	0.000666001	0.00137469
	PG(aa-38:8)	3.20163	0.000666001	0.00137469
	PG(aa-40:3)	4.63171	0.000666001	0.00137469
	PG(aa-40:4)	2.49528	0.000666001	0.00137469
	PG(aa-40:5)	0.827756	0.000666001	0.00137469
	PG(aa-40:6)	0.669645	0.001332	0.00250821
	PG(aa-40:7)	2.01828	0.000666001	0.00137469
	PG(aa-40:8)	0.685953	0.002664	0.00471324
	PG(aa-40:9)	1.69128	0.000666001	0.00137469
	PG(aa-42:5)	2.59077	0.000333	0.00137469
	PG(aa-42:6)	1.02604	0.000666001	0.00137469
	PG(aa-42:7)	1.63974	0.000666001	0.00137469
	PG(aa-42:8)	0.885688	0.000666001	0.00137469
	PG(aa-42:9)	0.25496	0.181152	0.218468
	PG(aa-42:10)	1.0449	0.000666001	0.00137469
	PG(aa-42:11)	5.56914	0.000666001	0.00137469
	PG(aa-44:8)	1.46877	0.002664	0.00471324
	PG(aa-44:9)	0.185311	0.413586	0.456078
	PG(aa-44:10)	-0.486754	0.141858	0.175013
	PG(aa-44:11)	1.04012	0.002664	0.00471324
	PG(aa-44:12)	2.98674	0.000666001	0.00137469
	PI(aa-34:0)	0.358874	0.042624	0.05828
	PI(aa-34:1)	0.411842	0.029304	0.0418443
	PI(aa-34:2)	-1.70493	0.000666001	0.00137469
	PI(aa-34:3)	-1.51734	0.000333	0.00137469
	PI(aa-36:1)	1.85787	0.000666001	0.00137469
	PI(aa-36:2)	-0.430886	0.01998	0.0297162
	PI(aa-36:3)	1.99455	0.000666001	0.00137469
	PI(aa-36:4)	-0.45246	0.001332	0.00250821
	PI(aa-36:5)	-0.375606	0.012654	0.0195424
	PI(aa-38:1)	-0.913288	0.00899101	0.0143322
	PI(aa-38:2)	2.02427	0.000666001	0.00137469
	PI(aa-38:3)	0.122318	0.181152	0.218468
	PI(aa-38:4)	-0.352496	0.000666001	0.00137469
	PI(aa-38:5)	0.557191	0.000666001	0.00137469
	PI(aa-38:6)	0.534424	0.000666001	0.00137469
	PI(aa-40:3)	0.662612	0.000666001	0.00137469
	PI(aa-40:4)	-0.125204	0.754579	0.783788
	PI(aa-40:5)	-0.0253185	0.754579	0.783788
	PI(aa-40:6)	0.508592	0.000666001	0.00137469
	PI(aa-40:7)	1.20999	0.000666001	0.00137469
	PS(aa-34:1)	1.90514	0.000666001	0.00137469
	PS(aa-34:2)	0.632338	0.012654	0.0195424
	PS(aa-36:1)	1.24653	0.000666001	0.00137469
	PS(aa-36:2)	1.03975	0.000666001	0.00137469
	PS(aa-36:3)	1.14033	0.000666001	0.00137469
	PS(aa-36:4)	0.0694819	0.141858	0.175013
	PS(aa-36:5)	1.40876	0.001332	0.00250821
	PS(aa-38:2)	0.846754	0.000666001	0.00137469
	PS(aa-38:3)	0.538724	0.000666001	0.00137469
	PS(aa-38:4)	-0.0899797	0.228438	0.268457
	PS(aa-38:5)	1.07084	0.000666001	0.00137469
	PS(aa-38:6)	-0.00444469	0.851815	0.872128
	PS(aa-40:4)	-0.28151	0.004662	0.00783898
	PS(aa-40:5)	-1.03277	0.000666001	0.00137469
	PS(aa-40:6)	0.231725	0.042624	0.05828
	PS(aa-40:7)	1.27041	0.000666001	0.00137469
	CL(aaaa-68:2)	1.40495	0.000666001	0.00137469
	CL(aaaa-68:3)	0.949492	0.00799201	0.0127713
	CL(aaaa-68:4)	1.20472	0.000666001	0.00137469
	CL(aaaa-70:4)	0.974213	0.000666001	0.00137469
	CL(aaaa-70:5)	0.934854	0.000666001	0.00137469
	CL(aaaa-70:6)	-0.0603265	0.413586	0.456078
	CL(aaaa-70:7)	-1.04838	0.000666001	0.00137469
	CL(aaaa-72:5)	1.66336	0.000666001	0.00137469
	CL(aaaa-72:6)	0.252976	0.01998	0.0297162
	CL(aaaa-72:7)	-0.953261	0.000666001	0.00137469
	CL(aaaa-72:8)	-1.84166	0.000666001	0.00137469
	CL(aaaa-74:7)	1.27597	0.000666001	0.00137469
	CL(aaaa-74:8)	0.256114	0.000666001	0.00137469
	CL(aaaa-74:9)	-0.85881	0.000666001	0.00137469
	CL(aaaa-76:10)	1.2861	0.000666001	0.00137469
	CL(aaaa-76:11)	0.307064	0.001332	0.00250821
	CL(aaaa-76:12)	-0.901631	0.000666001	0.00137469
	Dolichol-17	0.551137	0.0812521	0.105073
	Dolichol-18	0.508877	0.107892	0.136508
	Dolichol-19	0.396988	0.107892	0.136508
	CE(a-18:1)	1.7528	0.000666001	0.00137469
	CE(a-20:1)	7.84041	0.000666001	0.00137469
	MG(a-14:0)	0.123824	0.851815	0.872128
	MG(a-16:1)	1.95342	0.000666001	0.00137469
	MG(a-18:1)	1.50431	0.000666001	0.00137469
	MG(a-18:2)	-0.771577	0.000666001	0.00137469
	MG(a-18:3)	-0.868356	0.012654	0.0195424
	MG(a-20:1)	2.7516	0.000666001	0.00137469
	MG(a-20:2)	2.36294	0.000666001	0.00137469
	MG(a-20:3)	0.73817	0.01998	0.0297162
	MG(a-20:4)	-0.118048	0.228438	0.268457
	MG(a-22:4)	0.500694	0.00799201	0.0127713
	MG(a-22:5)	-0.44429	0.282384	0.325323
	MG(a-22:6)	1.68394	0.000666001	0.00137469
	DG(aa-30:0)	2.97199	0.000666001	0.00137469
	DG(aa-30:1)	7.45407	0.000666001	0.00137469
	DG(aa-32:0)	2.06875	0.000666001	0.00137469
	DG(aa-32:1)	2.87118	0.000666001	0.00137469
	DG(aa-32:2)	2.83161	0.000666001	0.00137469
	DG(aa-34:0)	0.980488	0.000666001	0.00137469
	DG(aa-34:1)	2.13798	0.000666001	0.00137469
	DG(aa-34:2)	1.73999	0.000666001	0.00137469
	DG(aa-34:3)	1.14035	0.000666001	0.00137469
	DG(aa-36:1)	2.57045	0.000666001	0.00137469
	DG(aa-36:2)	2.39066	0.000666001	0.00137469
	DG(aa-36:3)	0.869502	0.000666001	0.00137469
	DG(aa-36:4)	0.415634	0.000666001	0.00137469
	DG(aa-36:5)	0.7249	0.002664	0.00471324
	DG(aa-38:1)	0.952375	0.01998	0.0297162
	DG(aa-38:2)	3.29182	0.000666001	0.00137469
	DG(aa-38:3)	2.41712	0.000666001	0.00137469
	DG(aa-38:4)	0.904776	0.000666001	0.00137469
	DG(aa-38:5)	1.38822	0.000666001	0.00137469
	DG(aa-38:6)	3.40511	0.000666001	0.00137469
	DG(aa-38:7)	4.59196	0.000666001	0.00137469
	DG(aa-40:2)	2.30872	0.000666001	0.00137469
	DG(aa-40:3)	3.38688	0.000666001	0.00137469
	DG(aa-40:4)	3.2195	0.000666001	0.00137469
	DG(aa-40:5)	1.01503	0.000666001	0.00137469
	DG(aa-40:6)	0.83973	0.000666001	0.00137469
	DG(aa-40:7)	2.71587	0.000666001	0.00137469
	DG(aa-40:8)	1.55517	0.000666001	0.00137469
	DG(aa-42:6)	2.07895	0.000666001	0.00137469
	TG(aaa-40:1)	6.91477	0.000666001	0.00137469
	TG(aaa-42:1)	4.14712	0.000666001	0.00137469
	TG(aaa-42:2)	3.85016	0.000666001	0.00137469
	TG(aaa-44:1)	3.19666	0.000666001	0.00137469
	TG(aaa-44:2)	3.38214	0.000666001	0.00137469
	TG(aaa-44:3)	3.45041	0.000666001	0.00137469
	TG(aaa-46:1)	1.9418	0.000666001	0.00137469
	TG(aaa-46:2)	2.46567	0.000666001	0.00137469
	TG(aaa-46:3)	2.91033	0.000666001	0.00137469
	TG(aaa-46:4)	2.8316	0.000666001	0.00137469
	TG(aaa-48:1)	1.11918	0.000666001	0.00137469
	TG(aaa-48:2)	1.46516	0.000666001	0.00137469
	TG(aaa-48:3)	1.81352	0.000666001	0.00137469
	TG(aaa-48:4)	1.99979	0.000666001	0.00137469
	TG(aaa-48:5)	2.63933	0.000666001	0.00137469
	TG(aaa-48:6)	5.30652	0.000666001	0.00137469
	TG(aaa-50:1)	0.0186396	1	1
	TG(aaa-50:2)	0.780282	0.000666001	0.00137469
	TG(aaa-50:3)	0.680056	0.000666001	0.00137469
	TG(aaa-50:4)	0.506222	0.001332	0.00250821
	TG(aaa-50:5)	0.806454	0.000666001	0.00137469
	TG(aaa-50:6)	1.31053	0.000666001	0.00137469
	TG(aaa-52:1)	-0.585974	0.042624	0.05828
	TG(aaa-52:2)	0.204664	0.012654	0.0195424
	TG(aaa-52:3)	0.223343	0.001332	0.00250821
	TG(aaa-52:4)	-0.446384	0.000666001	0.00137469
	TG(aaa-52:5)	-0.962407	0.000666001	0.00137469
	TG(aaa-52:6)	-0.417549	0.029304	0.0418443
	TG(aaa-52:7)	0.547891	0.000666001	0.00137469
	TG(aaa-52:8)	0.648717	0.0812521	0.105073
	TG(aaa-54:1)	-1.74076	0.000666001	0.00137469
	TG(aaa-54:2)	0.56018	0.000666001	0.00137469
	TG(aaa-54:3)	0.991993	0.000666001	0.00137469
	TG(aaa-54:4)	0.179896	0.141858	0.175013
	TG(aaa-54:5)	-1.06577	0.000666001	0.00137469
	TG(aaa-54:6)	-1.0252	0.000666001	0.00137469
	TG(aaa-54:7)	-0.386449	0.00799201	0.0127713
	TG(aaa-54:8)	0.91363	0.000666001	0.00137469
	TG(aaa-56:1)	-2.20847	0.000666001	0.00137469
	TG(aaa-56:2)	0.374108	0.029304	0.0418443
	TG(aaa-56:3)	1.45436	0.000666001	0.00137469
	TG(aaa-56:4)	1.03714	0.000666001	0.00137469
	TG(aaa-56:5)	-0.289319	0.042624	0.05828
	TG(aaa-56:6)	-0.622486	0.001332	0.00250821
	TG(aaa-56:7)	-0.877496	0.000666001	0.00137469
	TG(aaa-56:8)	-0.128233	0.107892	0.136508
	TG(aaa-56:9)	-0.226212	0.042624	0.05828
	TG(aaa-58:1)	-1.51327	0.000666001	0.00137469
	TG(aaa-58:2)	-0.067633	0.572761	0.611704
	TG(aaa-58:3)	1.81097	0.000666001	0.00137469
	TG(aaa-58:4)	1.65904	0.000666001	0.00137469
	TG(aaa-58:5)	1.20326	0.000666001	0.00137469
	TG(aaa-58:6)	-0.146102	0.228438	0.268457
	TG(aaa-58:7)	-0.617423	0.0592741	0.079196
	TG(aaa-58:8)	-0.393478	0.282384	0.325323
	TG(aaa-58:9)	-1.30648	0.000666001	0.00137469
	TG(aaa-58:10)	-1.44343	0.001332	0.00250821
	TG(aaa-60:2)	0.710834	0.002664	0.00471324
	TG(aaa-60:3)	1.38236	0.000666001	0.00137469
	TG(aaa-60:4)	2.06912	0.000666001	0.00137469
	TG(aaa-60:5)	2.40117	0.000666001	0.00137469
	TG(aaa-60:6)	0.505263	0.029304	0.0418443
	TG(aaa-60:7)	0.359903	0.0592741	0.079196
	TG(aaa-62:2)	1.01409	0.000666001	0.00137469
	TG(aaa-62:3)	1.51217	0.000666001	0.00137469
	TG(aaa-62:4)	1.33254	0.000666001	0.00137469
	TG(aaa-62:5)	1.71251	0.000666001	0.00137469
	TG(aaa-62:6)	1.4447	0.000666001	0.00137469
	TG(aaa-62:7)	1.44577	0.000666001	0.00137469
	TG(aaa-64:2)	0.501374	0.181152	0.218468
	TG(aaa-64:7)	2.21687	0.000666001	0.00137469
	TG(aaa-66:2)	-0.148884	0.754579	0.783788
	TG(aaa-66:3)	0.823701	0.00799201	0.0127713
	TG(aaa-68:2)	-0.249447	0.490842	0.532159
	TG(aaa-68:3)	0.983488	0.004662	0.00783898
	TG(aaa-68:4)	0.35827	0.282384	0.325323
	TG(aaa-70:2)	-0.856107	0.0812521	0.105073
	TG(aaa-70:3)	0.994737	0.001332	0.00250821
	TG(aaa-70:4)	0.0845426	0.949717	0.958648
	TG(aaa-72:3)	0.968285	0.00799201	0.0127713
	TG(aaa-72:4)	0.415581	0.0592741	0.079196
	TG(aaa-74:3)	1.70479	0.000666001	0.00137469
	TG(aaa-76:3)	2.25302	0.000666001	0.00137469
	TG(aae-54:2)	-0.19076	0.282384	0.325323
	TG(aae-56:2)	-0.265842	0.282384	0.325323
	TG(aae-56:3)	-0.753532	0.01998	0.0297162
	TG(aae-56:4)	-0.400374	0.0812521	0.105073
	TG(aae-56:5)	-0.449404	0.141858	0.175013
	TG(aae-58:3)	-0.263398	0.413586	0.456078
	TG(aae-58:4)	-0.386963	0.141858	0.175013
	TG(aae-58:5)	-0.256459	0.754579	0.783788
	Cer(14:0)	1.31357	0.000666001	0.00137469
	Cer(16:0)	1.36825	0.000666001	0.00137469
	Cer(16:1)	0.946738	0.000666001	0.00137469
	Cer(18:0)	1.28656	0.000666001	0.00137469
	Cer(18:1)	2.00595	0.000666001	0.00137469
	Cer(20:0)	-1.28611	0.000666001	0.00137469
	Cer(20:1)	-0.135293	0.181152	0.218468
	Cer(22:0)	-1.39864	0.000666001	0.00137469
	Cer(22:1)	-1.39576	0.000666001	0.00137469
	Cer(22:2)	-2.71097	0.000666001	0.00137469
	Cer(24:0)	-0.117059	0.0592741	0.079196
	Cer(24:1)	0.860064	0.000666001	0.00137469
	Cer(24:2)	-0.10346	0.042624	0.05828
	Cer(24:3)	1.0167	0.000666001	0.00137469
	Cer(24:4)	-0.833008	0.002664	0.00471324
	Cer(24:5)	0.635879	0.026973	0.0400245
	DHC(14:0)	0.998923	0.000666001	0.00137469
	DHC(16:0)	1.58307	0.000666001	0.00137469
	DHC(18:0)	1.51043	0.000666001	0.00137469
	DHC(22:0)	-1.03412	0.000666001	0.00137469
	DHC(24:0)	-0.0857235	0.490842	0.532159
	SM(12:0)	-0.288538	0.754246	0.783788
	SM(14:0)	0.502111	0.000666001	0.00137469
	SM(16:0)	1.65746	0.000666001	0.00137469
	SM(16:1)	-0.156696	0.042624	0.05828
	SM(18:0)	1.00203	0.000666001	0.00137469
	SM(18:1)	2.75558	0.000666001	0.00137469
	SM(20:0)	-0.932866	0.000666001	0.00137469
	SM(22:0)	-1.44172	0.000666001	0.00137469
	SM(22:1)	-1.02732	0.000666001	0.00137469
	SM(24:0)	-0.667812	0.000666001	0.00137469
	SM(24:1)	0.823845	0.000666001	0.00137469
	SM(24:2)	0.148046	0.107892	0.136508
	Phytocer(24:0)	-0.208709	0.282384	0.325323
	Phytocer(24:1)	0.581396	0.181152	0.218468
	Hex-Cer(16:0)	0.95256	0.000666001	0.00137469
	Hex-Cer(20:0)	-1.90235	0.000666001	0.00137469
	Hex-Cer(22:0)	-1.70305	0.000666001	0.00137469
	Hex-Cer(22:1)	-1.62787	0.000666001	0.00137469
	Hex-Cer(24:0)	-0.714722	0.000666001	0.00137469
	Hex-Cer(24:1)	0.298607	0.107892	0.136508
	Hex-Cer(24:2)	-0.714789	0.004329	0.00761716
	GM3(16:0)	0.216318	0.141858	0.175013
	GD1(24:1)	7.83555	0.000666001	0.00137469
	GD3(22:0)	-0.637095	0.0812521	0.105073
	Sulfatide(Hex/24:1)	5.47132	0.000666001	0.00137469
	Sulfatide(Hex/24:2)	0.616511	0.000666001	0.00137469
	Sphingosine	1.26849	0.000666001	0.00137469

## Sheet: Table S2_Metabolites_SI
	Name	Log2 fold change (KO-WD/WT-ND)	P-value (Wilcoxon rank-sum test)	Adjusted P-value (BH)
	Glucose	-2.1653	0.0592741	0.166935
	Pyruvic acid	-0.114617	0.572761	0.734127
	Lactic acid	-1.11568	0.181152	0.367632
	UDP-glucose	-0.423508	0.949717	0.96911
	Succinic acid	-1.04036	0.282384	0.491206
	Malic acid	-3.09002	0.001332	0.01345
	Fructose	-0.44644	0.344988	0.560099
	Inositol	-1.68239	0.00799201	0.0380309
	Trehalose	-3.5667	0.01998	0.0745201
	Glucuronic acid	-0.273431	0.662005	0.806088
	Glycine	-1.42064	0.000666001	0.00889433
	Serine	-1.62618	0.004662	0.0271841
	Threonine	-1.14383	0.01998	0.0745201
	Homoserine	-0.103281	0.949717	0.96911
	Choline	-0.807799	0.01998	0.0745201
	Dimethylglycine	-1.20813	0.00799201	0.0380309
	O-acetyl-serine	0.171747	0.490842	0.66845
	Alanine	-1.71393	0.001332	0.01345
	Asparagine	-1.03318	0.0592741	0.166935
	Glutamine	-1.23499	0.012654	0.0529168
	Aspartic acid	-1.02411	0.042624	0.127872
	Glutamic acid	-0.65741	0.0592741	0.166935
	4-Aminobutyric acid(GABA)	-0.256554	0.228438	0.420326
	Proline	-0.928646	0.01998	0.0745201
	Arginine	-1.38272	0.0812521	0.208495
	Citrulline	-0.0797493	0.344988	0.560099
	Urea	-3.33323	0.001332	0.01345
	Creatine	0.322332	0.662005	0.806088
	Creatinine	0.0558103	0.754579	0.85823
	N-Acetylornithine	-0.597316	0.754579	0.85823
	N-epsilon-Acetyllysine	-1.37674	0.029304	0.0978376
	Valine	-0.949792	0.0592741	0.166935
	Leucine	-1.06672	0.0812521	0.208495
	Isoleucine	-0.974435	0.141858	0.31239
	Cysteine	-1.37372	0.107892	0.261212
	Methionine	-1.02917	0.0812521	0.208495
	Methionine sulfoxide	-1.16342	0.0812521	0.208495
	Homocysteic acid	0.417638	0.949717	0.96911
	S-Methyl-5-thioadenosine	-0.172632	0.413586	0.613709
	Histidine	-2.52751	0.004662	0.0271841
	Lysine	-1.34025	0.029304	0.0978376
	Tyrosine	-0.89093	0.141858	0.31239
	4-Hydroxyphenylacetic acid	1.48641	0.207459	0.408991
	Tryptophan	-0.812556	0.228438	0.420326
	Kynurenic acid	-0.282713	0.413586	0.613709
	Indole	-0.62697	0.490842	0.66845
	Serotonin(5-HT)	-0.348384	0.344988	0.560099
	Pyroglutamic acid	-0.355785	0.282384	0.491206
	Nicotinic acid	-0.162392	0.572761	0.734127
	Nicotinamide	0.18314	0.662005	0.806088
	Guanosine	-1.11223	0.00799201	0.0380309
	Inosine	-2.64992	0.029304	0.0978376
	2'-Deoxyinosine	-5.29879	0.028971	0.0978376
	Xanthine	-1.70532	0.0812521	0.208495
	Hypoxanthine	-0.966178	0.228438	0.420326
	Uric acid	-2.59006	0.00799201	0.0380309
	Thymidine	-0.751621	0.141858	0.31239
	Thymine	-1.10622	0.00799201	0.0380309
	Uracil	-2.18942	0.0812521	0.208495
	Orotic Acid	-0.473112	0.572761	0.734127
	Riboflavin	-1.04398	0.0812521	0.208495
	4-Pyridoxic acid	1.48388	0.00799201	0.0380309
	Ascorbic acid	0.0165641	0.754579	0.85823
	Pantothenic acid	-1.68481	0.004662	0.0271841
	Thiamine	-1.62479	0.001332	0.01345
	Oleamide	0.363799	0.0592741	0.166935
	Taurine	-0.281844	0.413586	0.613709
	3-Hydroxybutyric acid	0.437066	0.282384	0.491206
	Ethanolamine	-1.71511	0.01998	0.0745201
	Glycerophosphoryl choline	0.0311586	0.572761	0.734127
	alpha-tocopherol	-0.0959905	0.754579	0.85823
	Maltotriose	-3.36442	0.01998	0.0745201
	Arabinose	1.45482	0.01998	0.0745201
	7-Ketodeoxycholic acid	-0.370746	0.754579	0.85823
	5-Aminovaleric acid	0.0271053	0.754579	0.85823
	Glycoursodeoxycholic acid	-1.52995	0.012654	0.0529168
	Cysteine-HPE-AM	-0.626983	0.042624	0.127872
	Cysteine-SS-HPE-AM	-1.25503	0.002664	0.0180803
	Cysteine-SSS-HPE-AM	-0.370796	0.949717	0.96911
	Homocysteine-HPE-AM	-0.555315	0.413586	0.613709
	S-bis-HPE-AM	-0.931607	0.0812521	0.208495
	SS-bis-HPE-AM	-0.833404	0.228438	0.420326
	SSS-bis-HPE-AM	-0.831778	0.344988	0.560099
	HS2O3-HPE-AM	-0.190391	0.344988	0.560099
	H2SO3	0.655932	0.012654	0.0529168
	H2SO4	0.165558	0.228438	0.420326
	Ergothioneine-HPE-AM	0.291513	0.949717	0.96911
	Cysteamine-HPE-AM	-0.961238	0.029304	0.0978376
	S-Sulfocysteine	-0.253113	0.490842	0.66845
	Ophthalmate	-1.5085	0.0812521	0.208495
	2-Aminobutyric acid	-0.396745	0.282384	0.491206
	GS-HPE-AM	-0.00822185	0.490842	0.66845
	GS-SS-HPE-AM	-1.36482	0.135198	0.31239
	Isobutyric acid	-1.96691	0.107892	0.261212
	2-Hydroxyvaleric acid	-1.21045	0.141858	0.31239
	Phenol sulfate	0.479872	0.282384	0.491206
	p-Cresol sulfate	0.986977	0.181152	0.367632
	4-Ethylphenylsulfate	1.03806	0.228438	0.420326
	Ketolithocholic acid	-2.05105	0.012654	0.0529168
	Hyocholic acid	0.309647	0.662005	0.806088
	Chenodeoxycholic acid	-0.809386	0.107892	0.261212
	Cholic acid	0.802396	0.0812521	0.208495
	Deoxycholic acid	-1.84666	0.000666001	0.00889433
	Glycocholic acid	1.12626	0.00799201	0.0380309
	Glycodeoxycholic acid	-1.52995	0.012654	0.0529168
	Hyodeoxycholic acid	-2.74608	0.002664	0.0180803
	Lithocholic acid	-1.56126	0.002997	0.0200122
	Taurochenodeoxycholic acid	0.310515	0.490842	0.66845
	Taurocholic acid	1.45166	0.00799201	0.0380309
	Taurodeoxycholic acid	-0.250693	0.490842	0.66845
	Taurohyodeoxycholate	0.402735	0.490842	0.66845
	Taurolithocholic acid	-2.25268	0.0592741	0.166935
	Tauroursodeoxycholate	-1.30597	0.029304	0.0978376
	Ursodeoxycholic acid	-1.95664	0.000666001	0.00889433
	Cholesterol	1.21829	0.042624	0.127872
	Cholesterol sulfate	-0.147633	0.490842	0.66845
	Sphinganine	0.518088	0.228438	0.420326
	FFA(C12:0)	0.0811504	0.141858	0.31239
	FFA(C14:0)	-0.0374798	0.949717	0.96911
	FFA(C14:1)	-0.0942153	0.476523	0.66845
	FFA(C16:0)	-0.432121	0.107892	0.261212
	FFA(C16:1)	-0.681296	0.0812521	0.208495
	FFA(C16:2)	-0.455004	0.00832501	0.0391654
	FFA(C18:0)	-0.251953	0.490842	0.66845
	FFA(C18:1)	-0.0669857	0.490842	0.66845
	FFA(C18:2)	-1.24694	0.01998	0.0745201
	FFA(C18:3)	-1.23525	0.029304	0.0978376
	FFA(C20:0)	-3.06314	0.000666001	0.00889433
	FFA(C20:1)	-3.16562	0.000666001	0.00889433
	FFA(C20:2)	-0.210567	0.754579	0.85823
	FFA(C20:3)	0.765513	0.490842	0.66845
	FFA(C20:4)	-0.0146362	0.781552	0.886472
	FFA(C20:5)	0.553762	0.00799201	0.0380309
	FFA(C22:0)	-3.62226	0.000666001	0.00889433
	FFA(C22:1)	-1.36192	0.001332	0.01345
	FFA(C22:2)	-5.87937	0.003996	0.0262595
	FFA(C22:3)	-3.21132	0.468531	0.66845
	FFA(C22:4)	-1.69578	0.0592741	0.166935
	FFA(C22:5)	-0.811097	0.430569	0.632113
	FFA(C22:6)	0.629177	0.754579	0.85823
	FFA(C24:0)	-3.14074	0.000666001	0.00889433
	FFA(C24:1)	-2.43485	0.001332	0.01345
	FFA(C24:2)	-4.67756	0.202797	0.403644
	FFA(C26:0)	-3.12224	0.000666001	0.00889433
	FFA(C26:1)	-5.01387	0.000666001	0.00889433
	FFA(C28:0)	-3.05738	0.002664	0.0180803
	FFA(C28:1)	-5.95426	0.000666001	0.00889433
	FFA(C30:0)	-7.84522	0.000333	0.00889433
	FFA(C30:1)	-5.53371	0.000666001	0.00889433
	FFA(C32:0)	-7.94998	0.000666001	0.00889433
	FFA(C32:1)	-4.46025	0.000666001	0.00889433
	FFA(C34:1)	-3.75006	0.000666001	0.00889433
	FFA(C36:1)	-3.1208	0.000666001	0.00889433
	FFA(C38:1)	-7.44009	0.000666001	0.00889433
	Carnitine	-0.222082	0.344988	0.560099
	Acylcarnitine(C2:0)	-0.481437	0.413586	0.613709
	Acylcarnitine(C3:0)	0.718695	0.851815	0.906559
	Acylcarnitine(C4:0)	-1.13639	0.282384	0.491206
	Acylcarnitine(C5:0)	-0.806881	0.413586	0.613709
	Acylcarnitine(C6:0)	-0.493209	0.413586	0.613709
	Acylcarnitine(C8:0)	0.0781298	0.724276	0.85823
	Acylcarnitine(C12:0)	2.98737	0.000666001	0.00889433
	Acylcarnitine(C12:1)	8.52575	0.000666001	0.00889433
	Acylcarnitine(C14:0)	2.60931	0.000666001	0.00889433
	Acylcarnitine(C14:1)	2.33475	0.004662	0.0271841
	Acylcarnitine(C16:0)	1.5202	0.002664	0.0180803
	Acylcarnitine(C16:1)	2.09009	0.012654	0.0529168
	Acylcarnitine(C16:2)	1.58496	0.546787	0.732003
	Acylcarnitine(C18:0)	0.959358	0.012654	0.0529168
	Acylcarnitine(C18:1)	1.7317	0.012654	0.0529168
	Acylcarnitine(C18:2)	-0.325555	0.413586	0.613709
	LPC(a-14:0)	1.86737	0.012654	0.0529168
	LPC(a-16:0)	1.08912	0.01998	0.0745201
	LPC(a-16:1)	1.99432	0.029304	0.0978376
	LPC(a-18:0)	1.00139	0.042624	0.127872
	LPC(a-18:1)	2.10617	0.00799201	0.0380309
	LPC(a-18:2)	0.109608	0.572761	0.734127
	LPC(a-18:3)	-1.10231	0.361971	0.583098
	LPC(a-20:0)	-3.27733	0.016983	0.0696136
	LPC(a-20:1)	0.93587	0.042624	0.127872
	LPC(a-20:3)	0.332857	0.490842	0.66845
	LPC(a-20:4)	-0.590243	0.596404	0.759726
	LPC(a-22:6)	0.559977	0.282384	0.491206
	LPE(a-16:0)	0.199309	0.949717	0.96911
	LPE(a-18:0)	0.0144311	0.754579	0.85823
	LPE(a-18:1)	1.08471	0.662005	0.806088
	LPE(e-16:1)	-1.59487	0.331668	0.560099
	LPE(e-18:1)	-0.635589	0.358308	0.579452
	LPE(e-18:2)	0	0.538462	0.726134
	LPE(e-20:0)	-0.342392	0.982018	0.991599
	LPI(a-18:0)	-0.0245717	0.949717	0.96911
	LPS(a-18:0)	0.309403	0.851815	0.906559
	PC(aa-30:0)	2.43998	0.002664	0.0180803
	PC(aa-30:1)	7.54551	0.001998	0.0180803
	PC(aa-32:0)	1.86488	0.002664	0.0180803
	PC(aa-32:1)	3.70233	0.002664	0.0180803
	PC(aa-32:2)	3.22454	0.00799201	0.0380309
	PC(aa-34:0)	2.26513	0.002664	0.0180803
	PC(aa-34:1)	3.9392	0.000666001	0.00889433
	PC(aa-34:2)	2.00967	0.228438	0.420326
	PC(aa-34:3)	2.38232	0.181152	0.367632
	PC(aa-34:4)	3.43832	0.042624	0.127872
	PC(aa-36:1)	3.29271	0.00799201	0.0380309
	PC(aa-36:2)	1.8265	0.181152	0.367632
	PC(aa-36:3)	2.66972	0.042624	0.127872
	PC(aa-36:4)	2.55643	0.107892	0.261212
	PC(aa-38:1)	7.27076	0.207459	0.408991
	PC(aa-38:2)	2.26042	0.141858	0.31239
	PC(aa-38:3)	1.91194	0.141858	0.31239
	PC(aa-38:4)	1.78074	0.181152	0.367632
	PC(aa-38:5)	2.97141	0.029304	0.0978376
	PC(aa-40:4)	1.69425	0.328005	0.560099
	PC(aa-40:5)	1.60618	0.181152	0.367632
	PC(aa-40:7)	2.80335	0.027972	0.0978376
	PC(aa-40:8)	1.2536	0.228438	0.420326
	PE(aa-30:0)	-4.47329	0.000333	0.00889433
	PE(aa-32:0)	0	0.428571	0.631418
	PE(aa-32:1)	1.92942	0.75025	0.85823
	PE(aa-34:1)	0.936055	0.851815	0.906559
	PE(aa-34:2)	0.266266	0.754579	0.85823
	PE(aa-36:1)	0.376784	0.851815	0.906559
	PE(aa-36:2)	-0.0431583	0.413586	0.613709
	PE(aa-36:3)	0.148084	0.662005	0.806088
	PE(aa-36:4)	1.47153	0.851815	0.906559
	PE(aa-36:5)	2.87985	0.975025	0.991599
	PE(aa-38:3)	0.85519	0.851815	0.906559
	PE(aa-38:4)	0.994372	1	1
	PE(aa-38:5)	1.41298	0.949717	0.96911
	PE(aa-38:6)	1.1459	1	1
	PE(aa-40:4)	0.800691	1	1
	PE(aa-40:5)	0.315699	0.949717	0.96911
	PE(aa-40:6)	0.562574	0.754579	0.85823
	PE(aa-40:7)	0.871441	0.754579	0.85823
	PE(ae-34:2)	0.423401	0.833167	0.906559
	PE(ae-36:1)	-2.05565	0.139527	0.31239
	PE(ae-36:2)	-7.78154	0.0815851	0.208495
	PE(ae-36:3)	-4.42124	0.131535	0.31239
	PE(ae-36:4)	-0.291604	0.548119	0.732003
	PE(ae-36:5)	1.19282	0.851815	0.906559
	PE(ae-38:4)	0.221227	0.572761	0.734127
	PE(ae-38:5)	1.67549	0.851815	0.906559
	PE(ae-38:6)	0.475745	0.572761	0.734127
	PE(ae-38:7)	1.57657	0.662005	0.806088
	PE(ae-40:4)	-0.138828	0.328005	0.560099
	PE(ae-40:5)	0.614393	0.75025	0.85823
	PE(ae-40:6)	0.374824	0.572761	0.734127
	PE(ae-40:7)	2.17273	0.88345	0.935418
	PE(ae-40:8)	6.18839	0.13986	0.31239
	PG(aa-32:0)	0.66453	0.03996	0.127872
	PG(aa-32:1)	0.422691	0.662005	0.806088
	PG(aa-34:0)	1.96162	0.271062	0.491206
	PG(aa-34:1)	0.243577	0.851815	0.906559
	PG(aa-34:2)	-0.848275	0.344988	0.560099
	PG(aa-36:1)	-0.137864	0.949717	0.96911
	PG(aa-36:2)	0.32156	0.662005	0.806088
	PG(aa-36:3)	-0.87836	0.949717	0.96911
	PG(aa-36:4)	-1.40251	0.54712	0.732003
	PI(aa-32:0)	0.329602	0.982018	0.991599
	PI(aa-34:1)	1.82257	0.754579	0.85823
	PI(aa-34:2)	-0.289873	0.282384	0.491206
	PI(aa-36:1)	1.55363	0.754579	0.85823
	PI(aa-36:2)	-0.223236	0.344988	0.560099
	PI(aa-36:3)	1.14849	0.851815	0.906559
	PI(aa-36:4)	1.13174	0.851815	0.906559
	PI(aa-38:3)	1.26929	0.754579	0.85823
	PI(aa-38:4)	0.914095	0.851815	0.906559
	PI(aa-38:5)	2.08529	0.413586	0.613709
	PI(aa-38:6)	1.24913	0.659008	0.806088
	PI(aa-40:4)	0.0316722	0.851815	0.906559
	PI(aa-40:5)	0.840374	0.82018	0.906559
	PI(aa-40:6)	0.739635	1	1
	PS(aa-36:1)	0.453496	0.754579	0.85823
	PS(aa-36:2)	-0.449027	0.413586	0.613709
	PS(aa-38:4)	0.776498	0.851815	0.906559
	CL(aaaa-72:8)	-0.923913	0.65035	0.806088
	Dolichol-15	-7.32477	0.000666001	0.00889433
	Dolichol-16	-7.28807	0.000666001	0.00889433
	Dolichol-17	-7.30313	0.001332	0.01345
	MG(a-16:1)	-2.7091	0.002664	0.0180803
	MG(a-18:1)	-2.16358	0.002664	0.0180803
	MG(a-18:2)	-3.67689	0.000666001	0.00889433
	MG(a-18:3)	-3.97945	0.000666001	0.00889433
	MG(a-20:1)	-3.27479	0.000666001	0.00889433
	MG(a-20:2)	-1.12338	0.013653	0.0565235
	MG(a-20:3)	-1.72796	0.012654	0.0529168
	MG(a-20:4)	-1.52504	0.029304	0.0978376
	MG(a-22:4)	-3.38441	0.000666001	0.00889433
	MG(a-22:6)	-1.74996	0.002664	0.0180803
	MG(e-16:0)	-4.51898	0.002664	0.0180803
	MG(e-16:1)	-1.90062	0.004662	0.0271841
	MG(e-18:0)	-4.76633	0.002664	0.0180803
	MG(e-18:1)	-6.02298	0.001332	0.01345
	MG(e-20:0)	-4.29889	0.002664	0.0180803
	MG(e-22:0)	-7.44093	0.001665	0.0164122
	MG(e-22:1)	-8.05696	0.002331	0.0180803
	DG(aa-30:1)	-4.63557	0.468531	0.66845
	DG(aa-32:1)	-0.852479	0.181152	0.367632
	DG(aa-32:2)	-1.1216	0.181152	0.367632
	DG(aa-34:1)	-1.17757	0.181152	0.367632
	DG(aa-34:2)	-1.65053	0.00799201	0.0380309
	DG(aa-34:3)	-2.31331	0.002664	0.0180803
	DG(aa-36:1)	-1.66283	0.107892	0.261212
	DG(aa-36:2)	-1.17753	0.228438	0.420326
	DG(aa-36:3)	-2.24485	0.002664	0.0180803
	DG(aa-36:4)	-0.48475	0.344988	0.560099
	DG(aa-36:5)	-6.99372	0.000333	0.00889433
	DG(aa-38:2)	-7.50286	0.000666001	0.00889433
	DG(aa-38:3)	-3.67849	0.004662	0.0271841
	DG(aa-38:4)	-0.099233	0.572761	0.734127
	DG(aa-38:5)	-2.62607	0.002664	0.0180803
	DG(aa-38:6)	-8.6495	0.000666001	0.00889433
	TG(aaa-36:1)	-6.59128	0.000999001	0.0129246
	TG(aaa-38:1)	-3.74688	0.037296	0.120629
	TG(aaa-38:2)	-4.97723	0.0815851	0.208495
	TG(aaa-40:0)	4.35166	0.042957	0.127944
	TG(aaa-40:1)	-0.825604	0.84682	0.906559
	TG(aaa-40:2)	-2.73068	0.280386	0.491206
	TG(aaa-42:0)	-1.28134	0.784882	0.887817
	TG(aaa-42:1)	2.59673	0.00799201	0.0380309
	TG(aaa-42:2)	4.10842	0.248751	0.455677
	TG(aaa-44:0)	2.19073	0.001332	0.01345
	TG(aaa-44:1)	5.2265	0.004329	0.0271841
	TG(aaa-44:2)	4.86797	0.004329	0.0271841
	TG(aaa-44:3)	4.24675	0.030636	0.100661
	TG(aaa-46:0)	1.40398	0.029304	0.0978376
	TG(aaa-46:1)	6.23177	0.00765901	0.0380309
	TG(aaa-46:2)	5.56073	0.00699301	0.0380309
	TG(aaa-46:3)	2.43041	0.012654	0.0529168
	TG(aaa-46:4)	4.66331	0.030636	0.100661
	TG(aaa-48:0)	-0.401537	0.572761	0.734127
	TG(aaa-48:1)	3.90033	0.0812521	0.208495
	TG(aaa-48:2)	5.64389	0.028305	0.0978376
	TG(aaa-48:3)	5.35577	0.041625	0.127872
	TG(aaa-48:4)	5.1992	0.036963	0.120494
	TG(aaa-50:0)	0.319799	0.344988	0.560099
	TG(aaa-50:1)	2.11118	0.228438	0.420326
	TG(aaa-50:2)	4.25338	0.141858	0.31239
	TG(aaa-50:3)	5.12266	0.172161	0.367632
	TG(aaa-50:4)	4.47182	0.172161	0.367632
	TG(aaa-50:5)	5.00633	0.215118	0.420089
	TG(aaa-52:0)	0.0794268	0.413586	0.613709
	TG(aaa-52:1)	1.92177	0.228438	0.420326
	TG(aaa-52:2)	4.72544	0.141858	0.31239
	TG(aaa-52:3)	4.86892	0.282384	0.491206
	TG(aaa-52:4)	4.12971	0.393273	0.613709
	TG(aaa-52:5)	3.39178	0.467865	0.66845
	TG(aaa-52:6)	4.12503	0.42624	0.630227
	TG(aaa-54:0)	-0.356565	0.571429	0.734127
	TG(aaa-54:1)	0.736373	0.413586	0.613709
	TG(aaa-54:2)	4.50055	0.181152	0.367632
	TG(aaa-54:3)	5.58486	0.181152	0.367632
	TG(aaa-54:4)	4.37671	0.413586	0.613709
	TG(aaa-54:5)	3.50159	0.467865	0.66845
	TG(aaa-54:6)	2.52322	0.467865	0.66845
	TG(aaa-54:7)	3.82283	0.411921	0.613709
	TG(aaa-56:1)	-1.61206	0.258408	0.471282
	TG(aaa-56:2)	2.45752	0.487179	0.66845
	TG(aaa-56:3)	5.39432	0.341325	0.560099
	TG(aaa-56:4)	5.41369	0.341325	0.560099
	TG(aaa-56:5)	5.38964	0.411921	0.613709
	TG(aaa-56:6)	3.87721	0.411921	0.613709
	TG(aaa-56:7)	3.11522	0.467865	0.66845
	TG(aaa-56:8)	1.65206	0.754246	0.85823
	TG(aaa-58:2)	0.825549	0.875125	0.928979
	TG(aaa-58:3)	5.03971	0.529804	0.716793
	TG(aaa-58:4)	4.95684	0.529804	0.716793
	TG(aaa-58:5)	5.80837	0.478854	0.66845
	TG(aaa-58:6)	5.88574	0.628372	0.797993
	TG(aaa-58:7)	2.66177	0.841492	0.906559
	Cer(16:0)	0.757686	0.851815	0.906559
	Cer(16:1)	5.10532	0.0849151	0.215674
	Cer(18:0)	0.432959	0.849817	0.906559
	Cer(18:1)	1.73697	0.296703	0.513955
	Cer(18:2)	-1.13205	0.634033	0.80272
	Cer(20:0)	-1.76419	0.169164	0.367632
	Cer(22:0)	0.389258	0.982018	0.991599
	Cer(22:1)	-1.54924	0.897436	0.947802
	Cer(24:0)	-0.397608	0.413586	0.613709
	Cer(24:1)	1.27244	0.141858	0.31239
	Cer(26:0)	-0.980819	0.107892	0.261212
	deoxy-Cer(14:0)	0.557262	0.851815	0.906559
	deoxy-Cer(16:0)	0.408465	0.191142	0.38414
	deoxy-Cer(18:0)	-3.55549	0.67366	0.817874
	deoxy-Cer(20:0)	-0.243669	0.922078	0.96911
	deoxy-Cer(22:0)	-0.646163	0.413586	0.613709
	DHC(14:0)	0.550188	0.107892	0.261212
	DHC(16:0)	0.432539	0.551449	0.734083
	DHC(18:0)	-1.54121	0.042624	0.127872
	DHC(20:0)	-1.41329	0.0592741	0.166935
	DHC(22:0)	-0.544321	0.490842	0.66845
	DHC(24:0)	-0.922463	0.413586	0.613709
	SM(14:0)	1.69351	0.75025	0.85823
	SM(16:0)	0.738113	0.851815	0.906559
	SM(18:0)	2.35265	0.172161	0.367632
	SM(18:1)	1.25101	0.65035	0.806088
	SM(20:0)	2.12006	0.190809	0.38414
	SM(22:0)	1.56174	0.225108	0.420326
	SM(24:0)	0.77025	0.950383	0.96911
	SM(24:1)	2.5272	0.141858	0.31239
	DHSM(16:0)	0.777184	0.851815	0.906559
	Phytocer(16:0)	-0.234465	0.754579	0.85823
	Phytocer(18:0)	0.422691	0.662005	0.806088
	Phytocer(18:1)	5.29777	0.215118	0.420089
	Phytocer(20:0)	-0.816909	0.149517	0.327514
	Phytocer(22:0)	-0.699613	0.0812521	0.208495
	Phytocer(24:0)	-0.637524	0.01998	0.0745201
	Phytocer(24:1)	-0.267772	0.413586	0.613709
	Phytocer(26:0)	-0.545708	0.141858	0.31239
	Hex-Cer(20:0)	1.15281	0.754246	0.85823
	Hex-Cer(22:0)	-0.338943	0.572761	0.734127
	Hex-Cer(22:1)	-0.488853	0.578422	0.739094
	Hex-Cer(24:0)	-6.17399	0.195804	0.391608
	Sphingosine	0.765037	0.141858	0.31239
	3-ketosphinganine	-0.505235	0.326673	0.560099

## Sheet: Table S3_Metabolite_LI
	Name	Log2 fold change (KO-WD/WT-ND)	P-value (Wilcoxon rank-sum test)	Adjusted P-value (BH)
	Glucose	-1.26001	0.004662	0.0233662
	UDP-glucose	0.378535	0.949717	0.993365
	Fructose	0.0124616	0.754579	0.871958
	Inositol	-0.462458	0.228438	0.369768
	Sucrose	1.41121	0.002664	0.0170496
	Cellobiose	1.3597	0.0812521	0.163289
	Trehalose	-1.51677	0.0592741	0.131861
	N-Acetylglucosamine	0.142603	0.949717	0.993365
	Glycine	-0.0901646	0.851815	0.937447
	Serine	-0.0285702	0.662005	0.809982
	Threonine	0.0290513	1	1
	Choline	0.378819	0.141858	0.256578
	Betaine	0.0023038	1	1
	Dimethylglycine	0.616755	0.181152	0.312694
	O-acetyl-serine	0.354276	0.662005	0.809982
	Alanine	0.0827428	0.490842	0.650288
	Asparagine	0.617919	0.282384	0.4303
	Glutamine	0.316011	0.662005	0.809982
	Aspartic acid	-1.14126	0.0812521	0.163289
	Glutamic acid	-0.956794	0.228438	0.369768
	4-Aminobutyric acid(GABA)	0.638215	0.754579	0.871958
	Proline	0.984755	0.141858	0.256578
	Arginine	-0.217021	0.851815	0.937447
	Citrulline	0.343395	0.754579	0.871958
	Urea	-0.954138	0.00799201	0.0335826
	Creatine	-0.417851	0.107892	0.204946
	Creatinine	1.15597	0.949717	0.993365
	N-acetylputrescine	2.90175	0.00799201	0.0335826
	Valine	1.4297	0.012654	0.044992
	Leucine	1.06909	0.01998	0.0593692
	Isoleucine	1.28212	0.004662	0.0233662
	Leucic acid	-0.384344	0.851815	0.937447
	Cysteine	-0.461202	0.413586	0.575425
	Methionine	-0.229616	0.851815	0.937447
	Methionine sulfoxide	0.192222	0.490842	0.650288
	3-(Methyl thio)propionic acid	-0.917461	0.107892	0.204946
	S-Methyl-5-thioadenosine	-0.275952	0.572761	0.74038
	Histidine	0.473176	0.181152	0.312694
	Lysine	0.296069	0.042624	0.103091
	Pipecolinic acid	0.710453	0.344988	0.501801
	4-Hydroxybenzoic acid	-1.13336	0.001332	0.0113084
	Tyrosine	0.97304	0.01998	0.0593692
	m-Hydroxyphenylacetic acid	1.77691	0.042624	0.103091
	4-Hydroxyphenylacetic acid	2.05407	0.029304	0.0757172
	Tryptophan	2.13517	0.01998	0.0593692
	Kynurenic acid	-0.0995984	0.344988	0.501801
	3-Indoleacetic acid	-2.61261	0.393273	0.566096
	Nicotinic acid	0.00811606	0.754579	0.871958
	Nicotinamide	-1.72614	0.001332	0.0113084
	2'-Deoxyadenosine	1.79124	0.107892	0.204946
	Adenine	0.0850536	0.413586	0.575425
	7-Methylguanosine	1.10321	0.107892	0.204946
	Guanosine	-0.637752	0.0812521	0.163289
	Inosine	-1.96565	0.000666001	0.00748801
	Xanthine	1.33956	0.490842	0.650288
	Xanthosine	-0.60216	0.181152	0.312694
	Hypoxanthine	0.371626	0.851815	0.937447
	Uric acid	-2.34169	0.000666001	0.00748801
	Uridine	-0.226153	0.572761	0.74038
	Uracil	1.14715	0.228438	0.369768
	Orotic Acid	-0.949219	0.487179	0.650288
	Pyridoxine	-0.104081	0.949717	0.993365
	4-Pyridoxic acid	1.10996	0.012654	0.044992
	Thiamine	1.34523	0.029304	0.0757172
	Oleamide	-0.0935838	0.754579	0.871958
	Taurine	0.207489	0.949717	0.993365
	Hypotaurine	-0.534423	0.413586	0.575425
	Glycerophosphoryl choline	-0.630347	0.0812521	0.163289
	alpha-tocopherol	0.767694	0.004662	0.0233662
	7-Ketodeoxycholic acid	4.65757	0.000666001	0.00748801
	5-Aminovaleric acid	3.52392	0.012654	0.044992
	Tauroursodeoxycholic acid	1.87854	0.029304	0.0757172
	Cysteine-HPE-AM	-0.273087	0.0812521	0.163289
	Cysteine-SS-HPE-AM	-0.415953	0.344988	0.501801
	Cysteine-SSS-HPE-AM	1.31773	0.0812521	0.163289
	Homocysteine-HPE-AM	-1.44625	0.01998	0.0593692
	Homocysteine-SS-HPE-AM	-1.30372	0.00799201	0.0335826
	S-bis-HPE-AM	-0.284155	0.002664	0.0170496
	SSS-bis-HPE-AM	-0.725643	0.228438	0.369768
	HS2O3-HPE-AM	-1.33194	0.01998	0.0593692
	H2SO3	-1.50099	0.0812521	0.163289
	H2SO4	-0.496104	0.413586	0.575425
	Ergothioneine-HPE-AM	0.103205	1	1
	Cysteamine-HPE-AM	0.16728	0.851815	0.937447
	S-Sulfocysteine	-0.105886	0.841492	0.937447
	N-Acetylserine	2.15827	0.107892	0.204946
	2-Aminobutyric acid	0.63679	0.0812521	0.163289
	5GluCys-HPE-AM	-2.55356	0.012654	0.044992
	Isobutyric acid	-0.669841	0.012654	0.044992
	Valeric acid	-0.672475	0.282384	0.4303
	2-Hydroxyvaleric acid	1.43993	0.042624	0.103091
	2,4,6-Trihydroxybenzoic acid	-0.232715	0.754579	0.871958
	Phenol sulfate	-0.11768	0.851815	0.937447
	p-Cresol sulfate	-1.49287	0.012654	0.044992
	3-Indoxyl sulfate	-1.97359	0.344988	0.501801
	Prostaglandin E2	1.25345	0.042624	0.103091
	Ketodeoxycholic acid	2.0636	0.001332	0.0113084
	Hyocholic acid	1.51516	0.000666001	0.00748801
	Chenodeoxycholic acid	3.48598	0.000666001	0.00748801
	Cholic acid	5.60745	0.000666001	0.00748801
	Deoxycholic acid	1.82156	0.0812521	0.163289
	Glycocholic acid	3.91573	0.014985	0.0528285
	Glycodeoxycholic acid	1.52996	0.004662	0.0233662
	Hyodeoxycholic acid	0.0634521	0.949717	0.993365
	Lithocholic acid	-1.10354	0.0812521	0.163289
	Taurochenodeoxycholic acid	1.89779	0.000666001	0.00748801
	Taurocholic acid	3.61955	0.000666001	0.00748801
	Taurodeoxycholic acid	2.33639	0.141858	0.256578
	Taurohyocholate	3.54715	0.000666001	0.00748801
	Taurolithocholic acid	1.35208	0.387612	0.561835
	Tauroursodeoxycholate	1.59321	0.0592741	0.131861
	Ursodeoxycholic acid	0.838836	0.0812521	0.163289
	Cholesterol	3.88222	0.000666001	0.00748801
	Cholesterol sulfate	0.926467	0.000666001	0.00748801
	Sphinganine	1.20007	0.001332	0.0113084
	Coenzyme Q9	0.535041	0.042624	0.103091
	Coenzyme Q10	1.25717	0.00799201	0.0335826
	FFA(C14:0)	1.52735	0.000666001	0.00748801
	FFA(C14:1)	0.820867	0.029304	0.0757172
	FFA(C16:0)	1.38069	0.004662	0.0233662
	FFA(C16:1)	-0.280811	0.949717	0.993365
	FFA(C16:2)	-1	0.215784	0.364903
	FFA(C18:0)	1.55367	0.000666001	0.00748801
	FFA(C18:1)	0.0066928	0.949717	0.993365
	FFA(C18:2)	-1.08106	0.141858	0.256578
	FFA(C18:3)	-0.324681	0.851815	0.937447
	FFA(C20:0)	-0.548374	0.181152	0.312694
	FFA(C20:1)	-0.680732	0.228438	0.369768
	FFA(C20:2)	0.418049	0.413586	0.575425
	FFA(C20:3)	0.765623	0.0812521	0.163289
	FFA(C20:4)	0.679212	0.344988	0.501801
	FFA(C22:0)	-1.19521	0.042624	0.103091
	FFA(C22:1)	-0.334728	0.107892	0.204946
	FFA(C22:2)	0.158429	0.636697	0.809982
	FFA(C22:3)	1.36671	0.413586	0.575425
	FFA(C22:4)	-0.337495	0.490842	0.650288
	FFA(C22:5)	0.543793	0.267066	0.427306
	FFA(C22:6)	1.80719	0.001332	0.0113084
	FFA(C24:0)	-1.24451	0.012654	0.044992
	FFA(C24:1)	-0.00503189	0.949717	0.993365
	FFA(C24:2)	0.975478	0.267066	0.427306
	FFA(C24:3)	2.17526	0.044955	0.1081
	FFA(C24:4)	-0.456065	0.297702	0.450342
	FFA(C26:0)	-1.57134	0.00799201	0.0335826
	FFA(C26:1)	-1.39863	0.0812521	0.163289
	FFA(C28:0)	-1.65845	0.042624	0.103091
	FFA(C28:1)	-2.10329	0.0592741	0.131861
	FFA(C30:0)	-1.49019	0.012654	0.044992
	FFA(C30:1)	-2.13321	0.029304	0.0757172
	FFA(C32:0)	-1.83517	0.004662	0.0233662
	FFA(C32:1)	-1.94016	0.01998	0.0593692
	FFA(C34:1)	-1.77969	0.012654	0.044992
	FFA(C36:1)	-1.55029	0.002664	0.0170496
	FFA(C38:1)	-0.946375	0.029304	0.0757172
	FFA(C40:1)	-1.04629	0.0765901	0.163289
	Carnitine	-0.215091	0.662005	0.809982
	Acylcarnitine(C2:0)	-0.909642	0.00799201	0.0335826
	Acylcarnitine(C3:0)	-1.18194	0.0592741	0.131861
	Acylcarnitine(C4:0)	-1.46072	0.01998	0.0593692
	Acylcarnitine(C5:0)	-0.794119	0.107892	0.204946
	Acylcarnitine(C6:0)	-0.93893	0.228438	0.369768
	Acylcarnitine(C12:0)	2.68627	0.004662	0.0233662
	Acylcarnitine(C14:0)	3.20531	0.000666001	0.00748801
	Acylcarnitine(C16:0)	1.68074	0.00799201	0.0335826
	Acylcarnitine(C16:1)	2.47038	0.018315	0.0593692
	Acylcarnitine(C18:0)	1.5746	0.001332	0.0113084
	Acylcarnitine(C18:1)	1.6856	0.000666001	0.00748801
	Acylcarnitine(C18:2)	0.365953	0.02664	0.0757172
	LPC(a-16:0)	2.2109	0.000666001	0.00748801
	LPC(a-16:1)	2.89787	0.000666001	0.00748801
	LPC(a-18:0)	2.17215	0.000666001	0.00748801
	LPC(a-18:1)	2.72685	0.000666001	0.00748801
	LPC(a-18:2)	1.40917	0.002664	0.0170496
	LPC(a-20:1)	7.75109	0.018315	0.0593692
	LPC(a-20:3)	6.95431	0.000666001	0.00748801
	LPC(a-20:4)	1.13279	0.0592741	0.131861
	LPC(e-16:0)	1.78319	0.012654	0.044992
	LPE(a-18:0)	1.08937	0.181152	0.312694
	LPE(a-18:1)	0.96093	0.045288	0.108275
	LPE(a-20:0)	2.829	0.000666001	0.00748801
	LPE(e-16:1)	-0.0203918	0.977356	1
	LPE(e-18:1)	0.371969	0.282384	0.4303
	LPE(e-18:2)	0.288888	0.917416	0.993365
	LPE(e-20:1)	0.443282	0.490842	0.650288
	LPG(a-16:0)	-1.18948	0.019314	0.0593692
	LPG(a-18:1)	-1.20436	0.0739261	0.162588
	LPI(a-18:0)	5.1899	0.841492	0.937447
	PC(aa-30:0)	3.64758	0.000666001	0.00748801
	PC(aa-32:0)	2.49368	0.000666001	0.00748801
	PC(aa-32:1)	2.18805	0.000666001	0.00748801
	PC(aa-32:2)	2.1206	0.00799201	0.0335826
	PC(aa-34:0)	2.5696	0.000666001	0.00748801
	PC(aa-34:1)	3.19826	0.000666001	0.00748801
	PC(aa-34:2)	1.35532	0.00799201	0.0335826
	PC(aa-34:3)	0.971298	0.002664	0.0170496
	PC(aa-34:4)	1.58496	0.01998	0.0593692
	PC(aa-36:1)	2.14095	0.000666001	0.00748801
	PC(aa-36:2)	1.52865	0.00799201	0.0335826
	PC(aa-36:3)	1.4971	0.000666001	0.00748801
	PC(aa-36:4)	1.18626	0.000666001	0.00748801
	PC(aa-36:5)	1.2558	0.01998	0.0593692
	PC(aa-38:3)	1.18392	0.001332	0.0113084
	PC(aa-38:4)	0.482535	0.0592741	0.131861
	PC(aa-38:5)	1.1102	0.00799201	0.0335826
	PC(aa-38:6)	1.21759	0.000666001	0.00748801
	PC(aa-40:6)	0.986416	0.004662	0.0233662
	PC(aa-40:7)	0.900931	0.029304	0.0757172
	PC(ae-34:1)	1.84357	0.002664	0.0170496
	PC(ae-36:4)	-0.0509143	0.982018	1
	PC(ae-36:5)	-0.309597	0.572761	0.74038
	PE(aa-32:0)	1.13412	0.029304	0.0757172
	PE(aa-32:1)	2.61423	0.002664	0.0170496
	PE(aa-34:1)	1.84468	0.000666001	0.00748801
	PE(aa-34:2)	-0.0311142	0.949717	0.993365
	PE(aa-34:3)	-0.238611	0.662005	0.809982
	PE(aa-36:1)	0.181801	0.662005	0.809982
	PE(aa-36:2)	0.274735	0.754579	0.871958
	PE(aa-36:3)	0.622009	0.662005	0.809982
	PE(aa-36:4)	0.844748	0.141858	0.256578
	PE(aa-38:3)	-0.725378	0.295371	0.448447
	PE(aa-38:4)	-0.112378	0.851815	0.937447
	PE(aa-38:5)	0.162883	0.687313	0.833592
	PE(aa-40:6)	0.782848	0.228438	0.369768
	PE(ae-34:2)	0.0902173	1	1
	PE(ae-36:2)	-0.222392	0.851815	0.937447
	PE(ae-36:3)	0.236402	0.635365	0.809982
	PE(ae-36:4)	-0.568661	0.282384	0.4303
	PE(ae-36:5)	-0.521482	0.0592741	0.131861
	PE(ae-38:5)	-0.748628	0.0812521	0.163289
	PE(ae-38:6)	-0.168626	0.413586	0.575425
	PE(ae-38:7)	0.434262	0.282384	0.4303
	PE(ae-40:8)	2.10236	0.012654	0.044992
	PG(aa-32:0)	0.220252	0.851815	0.937447
	PG(aa-32:1)	-0.274306	0.282384	0.4303
	PG(aa-34:0)	0.107313	0.490842	0.650288
	PG(aa-34:1)	-0.587065	0.042624	0.103091
	PG(aa-34:2)	-1.57611	0.004662	0.0233662
	PG(aa-36:1)	-1.92348	0.000666001	0.00748801
	PG(aa-36:2)	-1.16946	0.004662	0.0233662
	PG(aa-36:3)	-1.46178	0.002664	0.0170496
	PG(aa-36:4)	-1.12266	0.004662	0.0233662
	PG(aa-38:2)	-3.83439	0.002664	0.0170496
	PG(aa-38:3)	-7.88581	0.000666001	0.00748801
	PG(aa-38:4)	-1.76471	0.001332	0.0113084
	PG(aa-38:5)	-0.746243	0.0812521	0.163289
	PI(aa-34:1)	-1.16906	0.0885781	0.177156
	PI(aa-36:1)	-0.0637256	0.682651	0.830359
	PI(aa-36:2)	-3.11595	0.028971	0.0757172
	PI(aa-36:4)	-3.13623	0.028971	0.0757172
	PI(aa-38:3)	-1.1881	0.029304	0.0757172
	PI(aa-38:4)	-1.33301	0.042624	0.103091
	PI(aa-38:5)	-0.363296	0.67699	0.825888
	PI(aa-40:3)	-0.482016	0.150516	0.271059
	PI(aa-40:4)	-0.411414	0.107892	0.204946
	Dolichol-15	-1.97416	0.002664	0.0170496
	Dolichol-16	-1.53072	0.001332	0.0113084
	Dolichol-17	-0.92201	0.029304	0.0757172
	Dolichol-18	1.41186	0.042624	0.103091
	Dolichol-19	2.88247	0.002664	0.0170496
	MG(a-16:1)	-3.35814	0.042624	0.103091
	MG(a-18:1)	-3.40001	0.012654	0.044992
	MG(a-18:2)	-5.25856	0.001332	0.0113084
	MG(a-18:3)	-3.94419	0.019314	0.0593692
	MG(a-20:2)	-1.03355	0.228438	0.369768
	MG(a-20:3)	-1.69233	0.00799201	0.0335826
	MG(a-20:4)	-1.41999	0.029304	0.0757172
	MG(a-22:4)	-7.78754	0.003996	0.0233662
	MG(a-22:5)	-5.73472	0.124875	0.236128
	MG(a-22:6)	-5.38797	0.195804	0.336589
	MG(e-16:0)	-0.133168	0.851815	0.937447
	MG(e-16:1)	-2.5209	0.029304	0.0757172
	MG(e-18:0)	-0.301415	0.282384	0.4303
	MG(e-18:1)	0.232193	0.344988	0.501801
	MG(e-18:2)	-0.33665	0.263403	0.424712
	MG(e-20:0)	-0.317161	0.282384	0.4303
	MG(e-20:1)	-0.276568	0.470862	0.646465
	MG(e-22:0)	-0.457706	0.413586	0.575425
	MG(e-22:1)	-1.13869	0.001332	0.0113084
	MG(e-24:1)	-1.22593	0.000666001	0.00748801
	DG(aa-30:0)	-0.107856	1	1
	DG(aa-30:1)	0.629357	0.487179	0.650288
	DG(aa-32:0)	-0.597162	0.107892	0.204946
	DG(aa-32:1)	-1.19292	0.851815	0.937447
	DG(aa-32:2)	-1.47284	0.572761	0.74038
	DG(aa-34:1)	-1.74569	0.282384	0.4303
	DG(aa-34:2)	-2.48435	0.01998	0.0593692
	DG(aa-34:3)	-3.1692	0.01998	0.0593692
	DG(aa-36:1)	-1.81247	0.181152	0.312694
	DG(aa-36:2)	-2.03075	0.0592741	0.131861
	DG(aa-36:3)	-3.48057	0.012654	0.044992
	DG(aa-36:4)	-4.91375	0.000666001	0.00748801
	DG(aa-36:5)	-7.63304	0.000999001	0.0109364
	DG(aa-38:2)	-3.52092	0.028305	0.0757172
	DG(aa-38:3)	-4.24498	0.004662	0.0233662
	DG(aa-38:4)	-1.88693	0.179487	0.312694
	DG(aa-38:5)	-4.24268	0.016983	0.0588745
	TG(aaa-36:1)	0.295855	0.75025	0.871958
	TG(aaa-38:0)	-0.226018	0.282384	0.4303
	TG(aaa-38:1)	-0.896323	0.578422	0.74038
	TG(aaa-38:2)	-6.01144	0.300699	0.453228
	TG(aaa-40:0)	6.07293	0.0649351	0.143686
	TG(aaa-40:1)	3.54995	0.341325	0.501801
	TG(aaa-40:2)	-1.5399	0.659008	0.809982
	TG(aaa-40:3)	-5.64921	0.202797	0.344341
	TG(aaa-42:0)	0.968742	0.344988	0.501801
	TG(aaa-42:1)	3.52749	0.028305	0.0757172
	TG(aaa-42:2)	2.56084	0.84682	0.937447
	TG(aaa-44:0)	2.86087	0.012654	0.044992
	TG(aaa-44:1)	4.17496	0.028971	0.0757172
	TG(aaa-44:2)	3.91047	0.10656	0.204946
	TG(aaa-44:3)	6.33117	0.729604	0.871958
	TG(aaa-46:0)	3.71579	0.01998	0.0593692
	TG(aaa-46:1)	2.96404	0.0592741	0.131861
	TG(aaa-46:2)	2.87125	0.135198	0.254491
	TG(aaa-46:4)	6.21723	0.729604	0.871958
	TG(aaa-48:0)	2.43744	0.0592741	0.131861
	TG(aaa-48:1)	1.63296	0.0812521	0.163289
	TG(aaa-48:2)	1.7137	0.490842	0.650288
	TG(aaa-48:3)	1.61897	0.572761	0.74038
	TG(aaa-48:4)	1.26966	0.546787	0.722105
	TG(aaa-50:0)	1.14268	0.413586	0.575425
	TG(aaa-50:1)	0.792333	0.754579	0.871958
	TG(aaa-50:2)	0.706258	0.490842	0.650288
	TG(aaa-50:3)	0.512415	0.662005	0.809982
	TG(aaa-50:4)	0.00939519	0.949717	0.993365
	TG(aaa-50:5)	0.47616	0.659008	0.809982
	TG(aaa-52:0)	-0.0986509	0.572761	0.74038
	TG(aaa-52:1)	0.278018	0.949717	0.993365
	TG(aaa-52:2)	0.333396	0.662005	0.809982
	TG(aaa-52:3)	-0.134086	0.949717	0.993365
	TG(aaa-52:4)	-1.05359	1	1
	TG(aaa-52:5)	-1.52822	0.851815	0.937447
	TG(aaa-52:6)	-0.714727	1	1
	TG(aaa-54:1)	-0.365575	0.917416	0.993365
	TG(aaa-54:2)	-0.402147	0.950383	0.993365
	TG(aaa-54:3)	-0.175747	0.949717	0.993365
	TG(aaa-54:4)	-1.19415	1	1
	TG(aaa-54:5)	-2.28612	0.949717	0.993365
	TG(aaa-54:6)	-1.92482	0.754579	0.871958
	TG(aaa-54:7)	-0.686667	0.977689	1
	TG(aaa-56:1)	-5.63606	0.578422	0.74038
	TG(aaa-56:2)	-1.83783	1	1
	TG(aaa-56:3)	-1.62949	1	1
	TG(aaa-56:4)	-1.92827	1	1
	TG(aaa-56:5)	-1.03027	1	1
	TG(aaa-56:6)	-1.16516	1	1
	TG(aaa-56:7)	-1.27991	1	1
	TG(aaa-56:8)	-1.9248	0.754579	0.871958
	TG(aaa-56:9)	-1.45758	0.181152	0.312694
	TG(aaa-58:2)	-4.38678	0.468531	0.645394
	TG(aaa-58:3)	-3.36732	0.468531	0.645394
	TG(aaa-58:4)	-4.7457	0.468531	0.645394
	TG(aaa-58:5)	-3.27436	0.578422	0.74038
	TG(aaa-58:6)	-2.28975	0.578422	0.74038
	TG(aaa-58:7)	-7.17202	0.202797	0.344341
	TG(aaa-58:8)	-6.77217	0.0542791	0.129029
	TG(aaa-60:3)	-5.59755	0.202797	0.344341
	TG(aaa-60:4)	0.83226	0.754246	0.871958
	Cer(14:0)	1.94996	0.00799201	0.0335826
	Cer(16:0)	0.778619	0.029304	0.0757172
	Cer(16:1)	0.715359	0.228438	0.369768
	Cer(18:0)	1.67089	0.002664	0.0170496
	Cer(18:1)	1.4918	0.004662	0.0233662
	Cer(18:2)	-0.323221	0.393273	0.566096
	Cer(20:0)	-0.00566875	0.851815	0.937447
	Cer(20:1)	2.61088	0.0742591	0.162588
	Cer(22:0)	-0.459671	0.949717	0.993365
	Cer(22:1)	-0.399678	0.949717	0.993365
	Cer(24:0)	0.0495608	0.662005	0.809982
	Cer(24:1)	0.857993	0.141858	0.256578
	Cer(26:0)	-0.592483	0.282384	0.4303
	Cer(28:0)	-0.123211	1	1
	DHC(12:0)	2.40785	0.019314	0.0593692
	DHC(14:0)	0.534759	0.490842	0.650288
	DHC(16:0)	1.47837	0.01998	0.0593692
	DHC(18:0)	0.80726	0.344988	0.501801
	DHC(20:0)	0.984839	0.141858	0.256578
	DHC(22:0)	0.678026	0.282384	0.4303
	DHC(24:0)	0.662738	0.282384	0.4303
	DHC(26:0)	1.59708	0.002664	0.0170496
	SM(16:0)	0.829442	0.0592741	0.131861
	SM(18:0)	0.137504	0.754579	0.871958
	SM(24:0)	6.86165	0.011322	0.044992
	SM(24:1)	7.5682	0.016983	0.0588745
	DHSM(16:0)	1.34538	0.012654	0.044992
	Phytocer(14:0)	3.06069	0.001665	0.0138528
	Phytocer(16:0)	1.17383	0.012654	0.044992
	Phytocer(18:0)	2.43544	0.000666001	0.00748801
	Phytocer(18:1)	3.10288	0.000666001	0.00748801
	Phytocer(20:0)	0.81148	0.0592741	0.131861
	Phytocer(22:0)	0.53014	0.228438	0.369768
	Phytocer(24:0)	0.388449	0.141858	0.256578
	Phytocer(24:1)	0.460545	0.181152	0.312694
	Phytocer(26:0)	0.602013	0.01998	0.0593692
	Phytocer(26:1)	0.159713	0.344988	0.501801
	Phytocer(28:1)	0.635527	0.161505	0.289595
	Hex-Cer(16:0)	3.3401	0.004662	0.0233662
	Hex-Cer(20:0)	1.68245	0.00799201	0.0335826
	Hex-Cer(22:1)	0.227687	0.413586	0.575425
	Hex-Cer(24:0)	1.09739	0.002664	0.0170496
	Hex-DHC(14:0)	0.553926	0.228438	0.369768
	Hex-DHC(16:0)	1.53539	0.002664	0.0170496
	Hex-DHC(18:0)	0.904502	0.029304	0.0757172
	Hex-DHC(20:0)	1.02319	0.00799201	0.0335826
	Hex-DHC(22:0)	0.842573	0.012654	0.044992
	Hex-DHC(24:0)	0.554155	0.00732601	0.0335826
	Bilirubin	7.32134	0.003663	0.023088
	Sphingosine	1.33415	0.01998	0.0593692
	3-ketosphinganine	1.36088	0.029304	0.0757172
	DHC(16:1)	3.22078	0.004662	0.0233662
	DHC(20:1)	1.00968	0.141858	0.256578
	DHC(22:1)	0.264418	0.754579	0.871958
	DHC(22:2)	-0.298115	0.662005	0.809982
	DHC(24:1)	0.308989	0.754579	0.871958
	DHC(26:1)	1.30808	0.004662	0.0233662
	Phytocer(20:4)	7.19626	0.0942391	0.187576

## Sheet: Table S4_Putative_enzymes_SI
	EC	Name	Log2 fold change (KO-WD/WT-ND)	P-value (Wilcoxon rank-sum test)	Adjusted P-value (BH)
	EC:3.2.2.21	DNA-3-methyladenine glycosylase II.	1.69097	0.000666001	0.0366049
	EC:2.7.1.90	diphosphate--fructose-6-phosphate 1-phosphotransferase.	-1.42911	0.002664	0.0520821
	EC:2.3.1.81	aminoglycoside N(3)-acetyltransferase.	2.45812	0.001332	0.0440923
	EC:3.5.1.2	glutaminase.	2.43752	0.002664	0.0520821
	EC:3.2.1.170	mannosylglycerate hydrolase.	-1.01794	0.002664	0.0520821
	EC:2.7.7.71	D-glycero-alpha-D-manno-heptose 1-phosphate guanylyltransferase.	-5.15595	0.001332	0.0440923
	EC:4.1.1.65	phosphatidylserine decarboxylase.	2.01239	0.002664	0.0520821
	EC:3.1.3.6	3'-nucleotidase.	1.56875	0.001332	0.0440923
	EC:3.1.4.16	2',3'-cyclic-nucleotide 2'-phosphodiesterase.	1.56875	0.001332	0.0440923
	EC:2.7.8.6	undecaprenyl-phosphate galactose phosphotransferase.	-1.19605	0.004662	0.0637578
	EC:2.6.1.83	LL-diaminopimelate aminotransferase.	-1.35405	0.002664	0.0520821
	EC:1.1.1.58	tagaturonate reductase.	-1.44239	0.002664	0.0520821
	EC:4.2.1.7	altronate dehydratase.	-1.42747	0.00799201	0.0881845
	EC:2.3.2.10	UDP-N-acetylmuramoylpentapeptide-lysine N(6)-alanyltransferase.	-1.35929	0.012654	0.111363
	EC:5.3.1.17	5-dehydro-4-deoxy-D-glucuronate isomerase.	-0.894852	0.004662	0.0637578
	EC:5.1.1.18	serine racemase.	-1.40966	0.002664	0.0520821
	EC:3.5.1.26	N(4)-(beta-N-acetylglucosaminyl)-L-asparaginase.	-1.01909	0.004662	0.0637578
	EC:3.2.1.70	glucan 1,6-alpha-glucosidase.	1.1177	0.000666001	0.0366049
	EC:3.6.3.12	-	-1.26572	0.001332	0.0440923
	EC:3.5.1.3	omega-amidase.	-1.13571	0.004662	0.0637578
	EC:1.12.98.1	coenzyme F420 hydrogenase.	-1.12772	0.004662	0.0637578
	EC:2.3.1.57	diamine N-acetyltransferase.	0.852822	0.001332	0.0440923
	EC:4.2.1.32	L(+)-tartrate dehydratase.	-5.33363	0.004662	0.0637578
	EC:3.4.19.1	acylaminoacyl-peptidase.	-1.14719	0.004662	0.0637578
	EC:1.1.1.219	dihydroflavanol 4-reductase.	-1.21907	0.012654	0.111363
	EC:2.1.1.163	demethylmenaquinone methyltransferase.	0.900571	0.002664	0.0520821
	EC:2.1.1.201	2-methoxy-6-polyprenyl-1,4-benzoquinol methylase.	0.900571	0.002664	0.0520821
	EC:1.7.99.4	-	2.52711	0.000666001	0.0366049
	EC:5.3.1.13	arabinose-5-phosphate isomerase.	-1.51167	0.002664	0.0520821
	EC:2.3.1.235	tetracenomycin F2 synthase.	6.9276	0.004662	0.0637578
	EC:2.4.2.3	uridine phosphorylase.	-2.01754	0.004662	0.0637578
	EC:2.3.1.9	acetyl-CoA C-acetyltransferase.	0.345017	0.000666001	0.0366049
	EC:2.10.1.1	molybdopterin molybdotransferase.	1.82999	0.000666001	0.0366049
	EC:4.2.1.2	fumarate hydratase.	0.632254	0.000666001	0.0366049
	EC:2.7.7.77	molybdenum cofactor guanylyltransferase.	2.04381	0.000666001	0.0366049
	EC:2.1.1.289	cobalt-precorrin-7 (C(5))-methyltransferase.	4.71502	0.001332	0.0440923
	EC:2.1.1.196	cobalt-precorrin-6B (C(15))-methyltransferase [decarboxylating].	4.45828	0.001332	0.0440923
	EC:3.5.1.32	hippurate hydrolase.	-1.09484	0.012654	0.111363
	EC:1.2.1.87	propanal dehydrogenase (CoA-propanoylating).	1.7315	0.001332	0.0440923
	EC:4.2.1.42	galactarate dehydratase.	-1.93361	0.00799201	0.0881845
	EC:1.1.1.159	7alpha-hydroxysteroid dehydrogenase.	-1.37582	0.004662	0.0637578
	EC:2.8.3.19	CoA:oxalate CoA-transferase.	2.89768	0.004662	0.0637578
	EC:2.4.1.280	N,N'-diacetylchitobiose phosphorylase.	-4.19223	0.002664	0.0520821
	EC:4.1.99.18	-	1.95722	0.000666001	0.0366049
	EC:3.5.3.1	arginase.	4.62991	0.001332	0.0440923
	EC:3.4.24.84	Ste24 endopeptidase.	4.15917	0.012654	0.111363
	EC:4.1.1.12	aspartate 4-decarboxylase.	3.69236	0.001332	0.0440923
	EC:1.2.1.16	succinate-semialdehyde dehydrogenase [NAD(P)(+)].	2.6523	0.004662	0.0637578
	EC:1.2.1.20	glutarate-semialdehyde dehydrogenase.	2.65559	0.004662	0.0637578
	EC:1.2.1.79	succinate-semialdehyde dehydrogenase (NADP(+)).	2.65559	0.004662	0.0637578
	EC:3.5.1.116	ureidoglycolate amidohydrolase.	3.45708	0.00699301	0.0881845
	EC:1.1.1.137	ribitol-5-phosphate 2-dehydrogenase.	3.42457	0.002664	0.0520821
	EC:1.1.1.132	GDP-mannose 6-dehydrogenase.	3.45305	0.00699301	0.0881845
	EC:4.1.2.52	4-hydroxy-2-oxoheptanedioate aldolase.	-1.28126	0.01998	0.136624
	EC:3.7.1.19	2,6-dihydroxypseudooxynicotine hydrolase.	3.21702	0.004329	0.0637578
	EC:1.1.1.9	D-xylulose reductase.	14.6619	0.01998	0.136624
	EC:2.8.3.1	propionate CoA-transferase.	-0.746051	0.004662	0.0637578
	EC:2.1.1.223	tRNA1(Val) (adenine(37)-N(6))-methyltransferase.	-1.86875	0.002664	0.0520821
	EC:4.1.1.22	histidine decarboxylase.	1.75941	0.002664	0.0520821
	EC:2.7.8.14	CDP-ribitol ribitolphosphotransferase.	-1.67445	0.002664	0.0520821
	EC:2.7.1.85	beta-glucoside kinase.	5.90337	0.012654	0.111363
	EC:6.5.1.1	DNA ligase (ATP).	-2.84996	0.002664	0.0520821
	EC:3.6.3.36	-	3.37167	0.012654	0.111363
	EC:1.1.1.6	glycerol dehydrogenase.	1.48664	0.000666001	0.0366049
	EC:4.2.1.126	N-acetylmuramic acid 6-phosphate etherase.	0.533007	0.004662	0.0637578
	EC:2.3.2.18	N-acetylmuramoyl-L-alanyl-D-glutamyl-L-lysyl-(N(6)-triglycine)-D-alanyl-	-1.11292	0.012654	0.111363
	EC:4.1.2.20	2-dehydro-3-deoxyglucarate aldolase.	-6.07397	0.012654	0.111363
	EC:2.7.1.76	deoxyadenosine kinase.	3.06644	0.00799201	0.0881845
	EC:1.1.1.251	galactitol-1-phosphate 5-dehydrogenase.	0.815409	0.002664	0.0520821
	EC:2.7.1.45	2-dehydro-3-deoxygluconokinase.	-0.815091	0.012654	0.111363
	EC:5.3.1.27	6-phospho-3-hexuloisomerase.	-1.22997	0.012654	0.111363
	EC:3.1.3.71	2-phosphosulfolactate phosphatase.	4.13019	0.01998	0.136624
	EC:3.11.1.2	phosphonoacetate hydrolase.	11.1461	0.012654	0.111363
	EC:3.2.1.135	neopullulanase.	1.17052	0.00799201	0.0881845
	EC:4.1.1.98	4-hydroxy-3-polyprenylbenzoate decarboxylase.	1.94677	0.001332	0.0440923
	EC:3.2.1.97	endo-alpha-N-acetylgalactosaminidase.	2.72691	0.004662	0.0637578
	EC:3.4.22.8	clostripain.	4.38132	0.012654	0.111363
	EC:1.14.12.17	nitric oxide dioxygenase.	4.98409	0.001332	0.0440923
	EC:1.15.1.2	superoxide reductase.	-0.939229	0.012654	0.111363
	EC:1.3.99.26	all-trans-zeta-carotene desaturase.	4.82374	0.001332	0.0440923
	EC:1.3.99.28	phytoene desaturase (neurosporene-forming).	4.82374	0.001332	0.0440923
	EC:1.3.99.29	phytoene desaturase (zeta-carotene-forming).	4.82374	0.001332	0.0440923
	EC:1.3.99.31	phytoene desaturase (lycopene-forming).	4.82374	0.001332	0.0440923
	EC:2.3.3.14	homocitrate synthase.	4.71984	0.001332	0.0440923
	EC:1.11.1.21	catalase peroxidase.	4.0492	0.001332	0.0440923
	EC:1.2.1.70	glutamyl-tRNA reductase.	1.74914	0.002664	0.0520821
	EC:4.2.1.24	porphobilinogen synthase.	1.71049	0.002664	0.0520821
	EC:3.4.11.1	leucyl aminopeptidase.	3.82178	0.002664	0.0520821
	EC:4.1.1.4	acetoacetate decarboxylase.	5.4951	0.001332	0.0440923
	EC:2.6.1.22	(S)-3-amino-2-methylpropionate transaminase.	5.05041	0.001332	0.0440923
	EC:3.4.15.6	cyanophycinase.	5.05944	0.001332	0.0440923
	EC:6.3.2.29	cyanophycin synthase (L-aspartate-adding).	4.93729	0.001332	0.0440923
	EC:6.3.2.30	cyanophycin synthase (L-arginine-adding).	4.93729	0.001332	0.0440923
	EC:2.7.8.36	undecaprenyl phosphate N,N'-diacetylbacillosamine 1-phosphate	5.70557	0.001332	0.0440923
	EC:3.4.24.3	microbial collagenase.	3.76756	0.012654	0.111363
	EC:3.5.99.7	1-aminocyclopropane-1-carboxylate deaminase.	#NUM!	0.000666001	0.0366049
	EC:2.3.1.19	phosphate butyryltransferase.	3.41284	0.002664	0.0520821
	EC:2.7.1.168	D-glycero-alpha-D-manno-heptose-7-phosphate kinase.	-4.78859	0.001332	0.0440923
	EC:1.1.1.57	fructuronate reductase.	-1.81404	0.002664	0.0520821
	EC:5.3.1.30	5-deoxy-glucuronate isomerase.	-1.17076	0.00799201	0.0881845
	EC:1.11.1.6	catalase.	3.20752	0.002664	0.0520821
	EC:2.6.1.21	D-amino-acid transaminase.	3.82677	0.002664	0.0520821
	EC:3.4.24.28	bacillolysin.	14.9435	0.002664	0.0520821
	EC:4.1.99.14	spore photoproduct lyase.	3.96455	0.002664	0.0520821
	EC:4.1.3.42	(4S)-4-hydroxy-2-oxoglutarate aldolase.	-0.955886	0.029304	0.172799
	EC:4.1.2.14	2-dehydro-3-deoxy-phosphogluconate aldolase.	-0.955787	0.029304	0.172799
	EC:2.3.2.6	lysine/arginine leucyltransferase.	4.80031	0.002664	0.0520821
	EC:4.99.1.3	sirohydrochlorin cobaltochelatase.	2.52159	0.002664	0.0520821
	EC:1.8.1.7	glutathione-disulfide reductase.	1.0076	0.012654	0.111363
	EC:3.2.1.99	arabinan endo-1,5-alpha-L-arabinosidase.	4.33089	0.002664	0.0520821
	EC:3.4.24.69	bontoxilysin.	3.54608	0.012654	0.111363
	EC:6.3.2.35	D-alanine--D-serine ligase.	-1.41225	0.029304	0.172799
	EC:1.4.3.4	monoamine oxidase.	2.50823	0.01998	0.136624
	EC:2.4.2.14	amidophosphoribosyltransferase.	-0.595079	0.00799201	0.0881845
	EC:4.1.2.13	fructose-bisphosphate aldolase.	-0.441527	0.012654	0.111363
	EC:3.1.2.4	3-hydroxyisobutyryl-CoA hydrolase.	-21.9807	0.000666001	0.0366049
	EC:1.17.1.4	xanthine dehydrogenase.	2.61299	0.002664	0.0520821
	EC:1.1.1.261	sn-glycerol-1-phosphate dehydrogenase.	2.79427	0.01998	0.136624
	EC:2.5.1.39	4-hydroxybenzoate polyprenyltransferase.	3.31281	0.002664	0.0520821
	EC:1.18.1.1	rubredoxin--NAD(+) reductase.	-5.82235	0.000666001	0.0366049
	EC:5.4.3.8	glutamate-1-semialdehyde 2,1-aminomutase.	1.48682	0.004662	0.0637578
	EC:5.2.1.1	maleate isomerase.	-4.17468	0.000666001	0.0366049
	EC:6.3.5.11	cobyrinate a,c-diamide synthase (glutamine-hydrolyzing).	1.82157	0.002664	0.0520821
	EC:6.3.5.9	hydrogenobyrinic acid a,c-diamide synthase (glutamine-hydrolyzing).	1.82157	0.002664	0.0520821
	EC:2.7.7.15	choline-phosphate cytidylyltransferase.	-1.60249	0.002664	0.0520821
	EC:4.6.1.1	adenylate cyclase.	3.07443	0.004662	0.0637578
	EC:6.3.1.10	adenosylcobinamide-phosphate synthase.	1.80081	0.002664	0.0520821
	EC:2.6.1.57	aromatic-amino-acid transaminase.	-0.8126	0.01998	0.136624
	EC:1.2.99.2	-	2.84094	0.002664	0.0520821
	EC:2.7.8.26	adenosylcobinamide-GDP ribazoletransferase.	1.80437	0.004662	0.0637578
	EC:1.2.1.81	sulfoacetaldehyde dehydrogenase (acylating).	-8.76772	0.001332	0.0440923
	EC:3.2.1.93	alpha,alpha-phosphotrehalase.	2.34498	0.00799201	0.0881845
	EC:3.11.1.1	phosphonoacetaldehyde hydrolase.	-3.40341	0.004662	0.0637578
	EC:3.7.1.12	cobalt-precorrin 5A hydrolase.	1.57121	0.00799201	0.0881845
	EC:1.1.1.36	acetoacetyl-CoA reductase.	-4.62263	0.001332	0.0440923
	EC:4.3.1.15	diaminopropionate ammonia-lyase.	2.21913	0.002664	0.0520821
	EC:2.7.2.7	butyrate kinase.	0.762761	0.00799201	0.0881845
	EC:2.1.1.133	precorrin-4 C(11)-methyltransferase.	1.58848	0.004662	0.0637578
	EC:2.1.1.271	cobalt-precorrin-4 methyltransferase.	1.58848	0.004662	0.0637578
	EC:1.12.99.6	hydrogenase (acceptor).	2.49096	0.004662	0.0637578
	EC:1.7.99.1	hydroxylamine reductase.	1.66576	0.002664	0.0520821
	EC:2.7.7.76	molybdenum cofactor cytidylyltransferase.	2.58674	0.00799201	0.0881845
	EC:5.4.99.60	cobalt-precorrin-8 methylmutase.	1.51033	0.00799201	0.0881845
	EC:5.4.99.61	precorrin-8X methylmutase.	1.51033	0.00799201	0.0881845
	EC:2.1.1.131	precorrin-3B C(17)-methyltransferase.	1.53119	0.00799201	0.0881845
	EC:2.8.3.12	glutaconate CoA-transferase.	-3.94929	0.004662	0.0637578
	EC:2.1.1.195	cobalt-precorrin-5B (C(1))-methyltransferase.	1.53372	0.004662	0.0637578
	EC:4.4.1.25	L-cysteate sulfo-lyase.	-6.37778	0.000666001	0.0366049
	EC:1.1.1.41	isocitrate dehydrogenase (NAD(+)).	-0.958408	0.01998	0.136624
	EC:2.4.2.21	nicotinate-nucleotide--dimethylbenzimidazole phosphoribosyltransferase.	1.58301	0.012654	0.111363
	EC:1.1.1.69	gluconate 5-dehydrogenase.	-1.35531	0.029304	0.172799
	EC:4.1.1.70	-	-5.38936	0.000666001	0.0366049
	EC:6.3.5.10	adenosylcobyric acid synthase (glutamine-hydrolyzing).	1.62458	0.012654	0.111363
	EC:1.1.1.26	glyoxylate reductase.	-4.00475	0.002664	0.0520821
	EC:4.4.1.15	D-cysteine desulfhydrase.	-4.42426	0.002664	0.0520821
	EC:2.1.1.144	trans-aconitate 2-methyltransferase.	-1.22487	0.004662	0.0637578
	EC:2.3.1.28	chloramphenicol O-acetyltransferase.	-1.33979	0.00799201	0.0881845
	EC:2.7.11.26	[tau protein] kinase.	2.77087	0.019314	0.136624
	EC:1.97.1.9	selenate reductase.	1.31966	0.00799201	0.0881845
	EC:4.1.2.43	3-hexulose-6-phosphate synthase.	-1.02176	0.029304	0.172799
	EC:2.7.1.52	fucokinase.	-16.3352	0.00699301	0.0881845
	EC:3.5.1.105	chitin disaccharide deacetylase.	1.80688	0.029304	0.172799
	EC:4.4.1.16	selenocysteine lyase.	-0.64147	0.004662	0.0637578
	EC:5.3.1.28	D-sedoheptulose-7-phosphate isomerase.	-3.41686	0.001332	0.0440923
	EC:3.4.11.14	cytosol alanyl aminopeptidase.	3.07845	0.043956	0.207864
	EC:2.4.1.281	4-O-beta-D-mannosyl-D-glucose phosphorylase.	2.60939	0.012654	0.111363
	EC:1.1.1.262	4-hydroxythreonine-4-phosphate dehydrogenase.	-3.15406	0.002664	0.0520821
	EC:2.7.1.156	adenosylcobinamide kinase.	1.38866	0.012654	0.111363
	EC:2.7.7.62	adenosylcobinamide-phosphate guanylyltransferase.	1.38866	0.012654	0.111363
	EC:3.1.1.24	3-oxoadipate enol-lactonase.	1.92268	0.01998	0.136624
	EC:1.8.5.2	thiosulfate dehydrogenase (quinone).	3.17852	0.00799201	0.0881845
	EC:2.5.1.61	hydroxymethylbilane synthase.	1.25681	0.012654	0.111363
	EC:3.4.17.19	carboxypeptidase Taq.	0.640281	0.004662	0.0637578
	EC:1.1.1.367	UDP-2-acetamido-2,6-beta-L-arabino-hexul-4-ose reductase.	-1.84708	0.00799201	0.0881845
	EC:1.3.1.106	cobalt-precorrin-6A reductase.	1.36454	0.01998	0.136624
	EC:1.3.1.54	precorrin-6A reductase.	1.36454	0.01998	0.136624
	EC:5.4.99.21	23S rRNA pseudouridine(2604) synthase.	2.37979	0.01998	0.136624
	EC:2.4.1.315	diglucosyl diacylglycerol synthase (1,6-linking).	1.54463	0.01998	0.136624
	EC:3.1.2.6	hydroxyacylglutathione hydrolase.	2.99529	0.00799201	0.0881845
	EC:5.4.99.9	UDP-galactopyranose mutase.	-0.641528	0.004662	0.0637578
	EC:6.3.2.1	pantoate--beta-alanine ligase (AMP-forming).	1.73621	0.012654	0.111363
	EC:2.1.2.11	3-methyl-2-oxobutanoate hydroxymethyltransferase.	1.74209	0.00799201	0.0881845
	EC:4.1.2.19	rhamnulose-1-phosphate aldolase.	1.65276	0.004662	0.0637578
	EC:2.6.1.52	phosphoserine transaminase.	-0.597242	0.00799201	0.0881845
	EC:3.5.2.2	dihydropyrimidinase.	1.60179	0.012654	0.111363
	EC:2.1.1.187	23S rRNA (guanine(745)-N(1))-methyltransferase.	-1.23368	0.012654	0.111363
	EC:4.3.2.3	ureidoglycolate lyase.	-5.48553	0.002664	0.0520821
	EC:4.1.99.17	phosphomethylpyrimidine synthase.	-1.81171	0.00799201	0.0881845
	EC:4.1.1.11	aspartate 1-decarboxylase.	1.69825	0.012654	0.111363
	EC:2.3.3.1	citrate (Si)-synthase.	-1.01872	0.004662	0.0637578
	EC:4.4.1.8	-	-0.812977	0.004662	0.0637578
	EC:3.2.1.180	unsaturated chondroitin disaccharide hydrolase.	-0.986063	0.029304	0.172799
	EC:2.7.9.3	selenide, water dikinase.	1.54242	0.01998	0.136624
	EC:1.4.4.2	glycine dehydrogenase (aminomethyl-transferring).	-2.97833	0.00799201	0.0881845
	EC:4.99.1.4	sirohydrochlorin ferrochelatase.	1.08585	0.01998	0.136624
	EC:1.1.1.77	lactaldehyde reductase.	-0.972697	0.001332	0.0440923
	EC:2.1.1.151	cobalt-factor II C(20)-methyltransferase.	1.14163	0.012654	0.111363
	EC:2.1.1.130	precorrin-2 C(20)-methyltransferase.	1.14163	0.012654	0.111363
	EC:1.3.1.76	precorrin-2 dehydrogenase.	1.06793	0.01998	0.136624
	EC:4.1.3.38	aminodeoxychorismate lyase.	1.42008	0.01998	0.136624
	EC:2.4.1.10	levansucrase.	2.58327	0.042624	0.204134
	EC:2.7.7.65	diguanylate cyclase.	1.45904	0.01998	0.136624
	EC:3.4.15.1	peptidyl-dipeptidase A.	4.74407	0.019314	0.136624
	EC:3.2.1.31	beta-glucuronidase.	1.35423	0.029304	0.172799
	EC:3.6.3.29	-	1.27071	0.01998	0.136624
	EC:1.14.11.16	peptide-aspartate beta-dioxygenase.	5.09423	0.00765901	0.0881845
	EC:2.3.1.118	N-hydroxyarylamine O-acetyltransferase.	-3.68408	0.002664	0.0520821
	EC:4.1.1.81	threonine-phosphate decarboxylase.	1.27097	0.01998	0.136624
	EC:4.1.99.12	3,4-dihydroxy-2-butanone-4-phosphate synthase.	0.884753	0.012654	0.111363
	EC:3.1.1.73	feruloyl esterase.	1.60653	0.01998	0.136624
	EC:3.5.4.25	GTP cyclohydrolase II.	0.883058	0.012654	0.111363
	EC:1.13.11.53	acireductone dioxygenase (Ni(2+)-requiring).	4.70378	0.019314	0.136624
	EC:1.13.11.54	acireductone dioxygenase (Fe(2+)-requiring).	4.70378	0.019314	0.136624
	EC:4.2.1.109	methylthioribulose 1-phosphate dehydratase.	4.70152	0.019314	0.136624
	EC:3.5.4.3	guanine deaminase.	1.31943	0.012654	0.111363
	EC:6.3.4.20	7-cyano-7-deazaguanine synthase.	1.47946	0.029304	0.172799
	EC:1.7.1.13	preQ1 synthase.	1.48494	0.029304	0.172799
	EC:2.7.7.49	RNA-directed DNA polymerase.	1.85923	0.01998	0.136624
	EC:1.11.1.10	chloride peroxidase.	1.54524	0.01998	0.136624
	EC:4.3.3.7	4-hydroxy-tetrahydrodipicolinate synthase.	-0.566556	0.01998	0.136624
	EC:2.1.1.37	DNA (cytosine-5-)-methyltransferase.	-1.26453	0.042624	0.204134
	EC:2.3.1.201	UDP-2-acetamido-3-amino-2,3-dideoxy-glucuronate N-acetyltransferase.	-1.68187	0.002664	0.0520821
	EC:2.7.11.25	mitogen-activated protein kinase kinase kinase.	3.07012	0.043956	0.207864
	EC:2.1.1.297	peptide chain release factor N(5)-glutamine methyltransferase.	-0.541547	0.00799201	0.0881845
	EC:1.12.1.3	hydrogen dehydrogenase (NADP(+)).	-3.01619	0.002664	0.0520821
	EC:2.4.1.319	beta-1,4-mannooligosaccharide phosphorylase.	1.59073	0.012654	0.111363
	EC:2.4.1.320	1,4-beta-mannosyl-N-acetylglucosamine phosphorylase.	1.59073	0.012654	0.111363
	EC:2.1.3.6	putrescine carbamoyltransferase.	-2.42477	0.0592741	0.254669
	EC:2.8.1.12	molybdopterin synthase.	6.86678	0.00799201	0.0881845
	EC:6.2.1.13	acetate--CoA ligase (ADP-forming).	-2.79161	0.012654	0.111363
	EC:3.4.21.66	thermitase.	4.80741	0.028971	0.172799
	EC:3.1.3.82	D-glycero-beta-D-manno-heptose 1,7-bisphosphate 7-phosphatase.	-2.53492	0.004662	0.0637578
	EC:3.1.3.83	D-glycero-alpha-D-manno-heptose-1,7-bisphosphate 7-phosphatase.	-2.53492	0.004662	0.0637578
	EC:4.1.3.4	hydroxymethylglutaryl-CoA lyase.	-5.37518	0.001332	0.0440923
	EC:3.5.1.28	N-acetylmuramoyl-L-alanine amidase.	1.09812	0.012654	0.111363
	EC:2.4.1.230	kojibiose phosphorylase.	-6.69333	0.004662	0.0637578
	EC:1.1.1.61	4-hydroxybutyrate dehydrogenase.	-1.08263	0.01998	0.136624
	EC:1.1.1.271	GDP-L-fucose synthase.	-3.54333	0.001332	0.0440923
	EC:5.3.1.14	L-rhamnose isomerase.	1.23944	0.029304	0.172799
	EC:2.3.1.29	glycine C-acetyltransferase.	-2.81637	0.012654	0.111363
	EC:1.1.1.281	GDP-4-dehydro-6-deoxy-D-mannose reductase.	-1.56693	0.029304	0.172799
	EC:2.1.1.132	precorrin-6B C(5,15)-methyltransferase (decarboxylating).	-4.65667	0.002664	0.0520821
	EC:1.1.1.305	UDP-glucuronic acid oxidase (UDP-4-keto-hexauronic acid decarboxylating).	-3.20692	0.004662	0.0637578
	EC:2.1.2.13	UDP-4-amino-4-deoxy-L-arabinose formyltransferase.	-3.20692	0.004662	0.0637578
	EC:2.3.1.203	UDP-N-acetylbacillosamine N-acetyltransferase.	-3.98842	0.00799201	0.0881845
	EC:2.7.7.38	3-deoxy-manno-octulosonate cytidylyltransferase.	-3.97933	0.000666001	0.0366049
	EC:2.3.2.17	N-acetylmuramoyl-L-alanyl-D-glutamyl-L-lysyl-(N(6)-glycyl)-D-alanyl-D-	-1.08281	0.01998	0.136624
	EC:6.3.5.6	asparaginyl-tRNA synthase (glutamine-hydrolyzing).	-0.342375	0.012654	0.111363
	EC:6.3.5.7	glutaminyl-tRNA synthase (glutamine-hydrolyzing).	-0.34237	0.012654	0.111363
	EC:2.1.1.90	methanol--corrinoid protein Co-methyltransferase.	#NUM!	0.012321	0.111363
	EC:1.1.3.41	alditol oxidase.	2.34968	0.012321	0.111363
	EC:5.1.3.8	N-acylglucosamine 2-epimerase.	-5.11694	0.000666001	0.0366049
	EC:4.1.1.3	-	-2.41733	0.012654	0.111363
	EC:3.1.4.55	phosphoribosyl 1,2-cyclic phosphate phosphodiesterase.	-2.51962	0.002664	0.0520821
	EC:3.4.24.78	GPR endopeptidase.	1.45947	0.01998	0.136624
	EC:3.2.1.8	endo-1,4-beta-xylanase.	-1.99432	0.00799201	0.0881845
	EC:1.1.1.95	phosphoglycerate dehydrogenase.	-0.542869	0.01998	0.136624
	EC:2.7.1.58	2-dehydro-3-deoxygalactonokinase.	-6.25524	0.107892	0.303952
	EC:1.1.1.136	UDP-N-acetylglucosamine 6-dehydrogenase.	-1.40333	0.00799201	0.0881845
	EC:1.7.2.4	nitrous-oxide reductase.	1.63782	0.042624	0.204134
	EC:1.4.1.16	diaminopimelate dehydrogenase.	-0.656421	0.042624	0.204134
	EC:3.5.1.16	acetylornithine deacetylase.	-3.87607	0.001332	0.0440923
	EC:2.4.1.4	amylosucrase.	-4.85322	0.002664	0.0520821
	EC:2.7.8.33	UDP-N-acetylglucosamine--undecaprenyl-phosphate	-0.474108	0.00799201	0.0881845
	EC:1.3.1.34	2,4-dienoyl-CoA reductase [(2E)-enoyl-CoA-producing].	-1.60729	0.01998	0.136624
	EC:1.3.1.104	enoyl-[acyl-carrier-protein] reductase.	5.56948	0.00765901	0.0881845
	EC:2.7.8.8	CDP-diacylglycerol--serine O-phosphatidyltransferase.	1.24245	0.01998	0.136624
	EC:5.1.3.30	D-psicose 3-epimerase.	-5.50582	0.002664	0.0520821
	EC:5.1.3.31	D-tagatose 3-epimerase.	-5.50582	0.002664	0.0520821
	EC:2.1.1.104	caffeoyl-CoA O-methyltransferase.	5.56503	0.00799201	0.0881845
	EC:1.1.1.81	hydroxypyruvate reductase.	-3.81161	0.029304	0.172799
	EC:2.2.1.10	2-amino-3,7-dideoxy-D-threo-hept-6-ulosonate synthase.	-8.06281	0.004662	0.0637578
	EC:3.1.3.25	inositol-phosphate phosphatase.	-1.08314	0.012654	0.111363
	EC:1.5.1.38	FMN reductase (NADPH).	-2.53454	0.01998	0.136624
	EC:3.5.1.4	amidase.	-2.00418	0.00799201	0.0881845
	EC:1.8.1.4	dihydrolipoyl dehydrogenase.	-0.994974	0.012654	0.111363
	EC:1.1.1.14	L-iditol 2-dehydrogenase.	-2.82173	0.012654	0.111363
	EC:1.3.1.1	dihydrouracil dehydrogenase (NAD(+)).	2.80831	0.029304	0.172799
	EC:4.1.3.39	4-hydroxy-2-oxovalerate aldolase.	-4.53458	0.002664	0.0520821
	EC:2.5.1.17	corrinoid adenosyltransferase.	1.04992	0.029304	0.172799
	EC:1.3.1.31	2-enoate reductase.	-1.63945	0.029304	0.172799
	EC:2.3.1.86	fatty-acyl-CoA synthase system.	-5.68045	0.019647	0.136624
	EC:2.7.7.1	nicotinamide-nucleotide adenylyltransferase.	-4.84942	0.012654	0.111363
	EC:1.14.19.3	acyl-CoA 6-desaturase.	1.55918	0.0536131	0.249083
	EC:1.5.1.39	FMN reductase [NAD(P)H].	-2.66197	0.002664	0.0520821
	EC:3.8.1.2	(S)-2-haloacid dehalogenase.	-1.16123	0.00799201	0.0881845
	EC:5.1.3.3	aldose 1-epimerase.	-0.414399	0.042624	0.204134
	EC:6.4.1.4	methylcrotonoyl-CoA carboxylase.	2.6089	0.042957	0.204134
	EC:5.1.3.2	UDP-glucose 4-epimerase.	-0.241712	0.029304	0.172799
	EC:3.4.21.116	SpoIVB peptidase.	1.27075	0.01998	0.136624
	EC:2.7.7.68	2-phospho-L-lactate guanylyltransferase.	#NUM!	0.012321	0.111363
	EC:1.2.1.46	formaldehyde dehydrogenase.	1.90169	0.042957	0.204134
	EC:3.1.3.11	fructose-bisphosphatase.	-1.33012	0.01998	0.136624
	EC:1.4.1.3	glutamate dehydrogenase [NAD(P)(+)].	-2.8325	0.029304	0.172799
	EC:1.1.1.140	sorbitol-6-phosphate 2-dehydrogenase.	0.937563	0.01998	0.136624
	EC:1.16.3.1	ferroxidase.	1.28986	0.029304	0.172799
	EC:2.7.7.43	N-acylneuraminate cytidylyltransferase.	-1.73127	0.012654	0.111363
	EC:6.2.1.30	phenylacetate--CoA ligase.	-2.80601	0.00799201	0.0881845
	EC:2.3.1.191	UDP-3-O-(3-hydroxymyristoyl)glucosamine N-acyltransferase.	-2.64054	0.004662	0.0637578
	EC:3.5.4.26	diaminohydroxyphosphoribosylaminopyrimidine deaminase.	0.983514	0.0812521	0.303952
	EC:1.1.1.193	5-amino-6-(5-phosphoribosylamino)uracil reductase.	0.98379	0.0812521	0.303952
	EC:3.2.1.80	fructan beta-fructosidase.	-2.49008	0.000666001	0.0366049
	EC:1.1.1.60	2-hydroxy-3-oxopropionate reductase.	1.20916	0.01998	0.136624
	EC:1.3.1.98	UDP-N-acetylmuramate dehydrogenase.	-0.236015	0.042624	0.204134
	EC:3.2.1.65	levanase.	-10.8164	0.041625	0.204134
	EC:2.1.1.107	uroporphyrinogen-III C-methyltransferase.	0.745641	0.0592741	0.254669
	EC:2.6.1.59	dTDP-4-amino-4,6-dideoxygalactose transaminase.	-3.32297	0.004662	0.0637578
	EC:3.5.1.81	N-acyl-D-amino-acid deacylase.	1.30993	0.042624	0.204134
	EC:2.4.2.53	undecaprenyl-phosphate 4-deoxy-4-formamido-L-arabinose transferase.	-3.90365	0.002664	0.0520821
	EC:3.6.3.28	-	0.748333	0.042624	0.204134
	EC:5.1.3.7	UDP-N-acetylglucosamine 4-epimerase.	-4.18785	0.01998	0.136624
	EC:3.1.4.3	phospholipase C.	2.19446	0.004662	0.0637578
	EC:1.14.15.12	-	4.68372	0.041625	0.204134
	EC:2.5.1.78	6,7-dimethyl-8-ribityllumazine synthase.	1.05691	0.0812521	0.303952
	EC:2.7.4.1	ATP-polyphosphate phosphotransferase.	-0.732512	0.029304	0.172799
	EC:2.7.1.37	-	4.68372	0.041625	0.204134
	EC:2.7.1.12	gluconokinase.	0.941862	0.042624	0.204134
	EC:2.1.1.222	2-polyprenyl-6-hydroxyphenol methylase.	-4.53271	0.042624	0.204134
	EC:2.1.1.64	3-demethylubiquinol 3-O-methyltransferase.	-4.53271	0.042624	0.204134
	EC:2.4.1.14	sucrose-phosphate synthase.	4.68289	0.041292	0.204134
	EC:1.3.1.22	3-oxo-5alpha-steroid 4-dehydrogenase (NADP(+)).	-3.859	0.001332	0.0440923
	EC:3.2.1.139	alpha-glucuronidase.	-3.00194	0.002664	0.0520821
	EC:2.4.1.173	sterol 3beta-glucosyltransferase.	0.989708	0.01998	0.136624
	EC:3.4.11.5	prolyl aminopeptidase.	0.991245	0.0592741	0.254669
	EC:2.7.7.63	-	-0.902824	0.029304	0.172799
	EC:2.7.1.55	allose kinase.	-4.74844	0.00799201	0.0881845
	EC:1.4.1.20	phenylalanine dehydrogenase.	4.68372	0.041625	0.204134
	EC:1.1.1.82	malate dehydrogenase (NADP(+)).	4.68372	0.041625	0.204134
	EC:4.2.1.118	3-dehydroshikimate dehydratase.	4.68372	0.041625	0.204134
	EC:3.4.23.48	plasminogen activator Pla.	4.68372	0.041625	0.204134
	EC:2.6.1.105	lysine--8-amino-7-oxononanoate transaminase.	4.68372	0.041625	0.204134
	EC:3.1.4.1	phosphodiesterase I.	4.68372	0.041625	0.204134
	EC:3.6.1.9	nucleotide diphosphatase.	4.68372	0.041625	0.204134
	EC:2.4.1.208	diglucosyl diacylglycerol synthase (1,2-linking).	-3.48932	0.002664	0.0520821
	EC:2.7.7.9	UTP--glucose-1-phosphate uridylyltransferase.	0.385266	0.0592741	0.254669
	EC:4.2.2.9	pectate disaccharide-lyase.	4.68372	0.041625	0.204134
	EC:2.4.1.186	glycogenin glucosyltransferase.	4.68372	0.041625	0.204134
	EC:3.1.4.37	2',3'-cyclic-nucleotide 3'-phosphodiesterase.	4.63672	0.041292	0.204134
	EC:2.7.1.44	galacturonokinase.	3.3929	0.041625	0.204134
	EC:3.2.1.187	(Ara-f)3-Hyp beta-L-arabinobiosidase.	-5.06336	0.012654	0.111363
	EC:3.5.1.68	N-formylglutamate deformylase.	-5.06336	0.012654	0.111363
	EC:2.7.1.53	L-xylulokinase.	-5.51297	0.00799201	0.0881845
	EC:1.13.11.37	hydroxyquinol 1,2-dioxygenase.	1.31291	0.042957	0.204134
	EC:2.6.1.66	valine--pyruvate transaminase.	-0.783179	0.029304	0.172799
	EC:2.5.1.15	dihydropteroate synthase.	0.942456	0.0592741	0.254669
	EC:2.5.1.9	riboflavin synthase.	1.04044	0.0812521	0.303952
	EC:1.1.1.302	2,5-diamino-6-(ribosylamino)-4(3H)-pyrimidinone 5'-phosphate reductase.	-4.86065	0.004662	0.0637578
	EC:2.8.3.8	acetate CoA-transferase.	1.4851	0.042624	0.204134
	EC:2.6.1.2	alanine transaminase.	-0.769232	0.029304	0.172799
	EC:1.1.1.169	2-dehydropantoate 2-reductase.	-0.595948	0.042624	0.204134
	EC:1.4.7.1	glutamate synthase (ferredoxin).	0.760029	0.0592741	0.254669
	EC:2.2.1.9	2-succinyl-5-enolpyruvyl-6-hydroxy-3-cyclohexene-1-carboxylic-acid	-2.94354	0.004662	0.0637578
	EC:3.2.1.156	oligosaccharide reducing-end xylanase.	-3.32322	0.004662	0.0637578
	EC:2.8.3.9	butyrate--acetoacetate CoA-transferase.	1.49306	0.042624	0.204134
	EC:4.2.1.17	enoyl-CoA hydratase.	0.64498	0.0812521	0.303952
	EC:3.5.2.14	N-methylhydantoinase (ATP-hydrolyzing).	-3.88259	0.019647	0.136624
	EC:1.3.8.1	short-chain acyl-CoA dehydrogenase.	0.741913	0.0812521	0.303952
	EC:2.6.1.76	diaminobutyrate--2-oxoglutarate transaminase.	-7.20341	0.282384	0.374584
	EC:6.2.1.1	acetate--CoA ligase.	-2.16073	0.029304	0.172799
	EC:3.4.21.72	IgA-specific serine endopeptidase.	-4.47533	0.012654	0.111363
	EC:1.6.5.2	NAD(P)H dehydrogenase (quinone).	-1.58398	0.042624	0.204134
	EC:1.4.1.4	glutamate dehydrogenase (NADP(+)).	-0.319233	0.0812521	0.303952
	EC:1.2.7.7	3-methyl-2-oxobutanoate dehydrogenase (ferredoxin).	-4.11339	0.041625	0.204134
	EC:3.1.3.5	5'-nucleotidase.	-1.64159	0.029304	0.172799
	EC:1.13.11.79	aerobic 5,6-dimethylbenzimidazole synthase.	-5.70467	0.119547	0.303952
	EC:4.2.3.1	threonine synthase.	-0.383787	0.0812521	0.303952
	EC:5.4.4.2	isochorismate synthase.	-2.75732	0.012654	0.111363
	EC:4.4.1.2	homocysteine desulfhydrase.	3.33654	0.004662	0.0637578
	EC:3.2.1.35	hyaluronoglucosaminidase.	1.27584	0.042624	0.204134
	EC:4.2.1.144	3-amino-5-hydroxybenzoate synthase.	-10.0128	0.119547	0.303952
	EC:2.4.1.166	raffinose--raffinose alpha-galactosyltransferase.	-3.98056	0.002664	0.0520821
	EC:4.3.1.12	ornithine cyclodeaminase.	-2.25513	0.042624	0.204134
	EC:2.4.1.216	trehalose 6-phosphate phosphorylase.	-3.87964	0.002664	0.0520821
	EC:6.3.3.1	phosphoribosylformylglycinamidine cyclo-ligase.	-0.408367	0.0592741	0.254669
	EC:3.5.2.6	beta-lactamase.	1.05105	0.029304	0.172799
	EC:1.1.2.4	D-lactate dehydrogenase (cytochrome).	-3.62107	0.01998	0.136624
	EC:3.5.4.2	adenine deaminase.	0.186102	0.107892	0.303952
	EC:4.2.1.30	glycerol dehydratase.	1.09099	0.042624	0.204134
	EC:6.3.2.6	phosphoribosylaminoimidazolesuccinocarboxamide synthase.	-0.401175	0.0592741	0.254669
	EC:3.5.1.9	arylformamidase.	-5.78701	0.012654	0.111363
	EC:4.4.1.11	methionine gamma-lyase.	1.4499	0.000666001	0.0366049
	EC:2.4.1.129	-	-0.384652	0.042624	0.204134
	EC:1.1.1.103	L-threonine 3-dehydrogenase.	-4.26355	0.012654	0.111363
	EC:5.4.99.20	23S rRNA pseudouridine(2457) synthase.	-3.36797	0.002664	0.0520821
	EC:5.1.3.22	L-ribulose-5-phosphate 3-epimerase.	-1.73876	0.042624	0.204134
	EC:5.3.2.5	2,3-diketo-5-methylthiopentyl-1-phosphate enolase.	-5.72967	0.107892	0.303952
	EC:3.2.1.40	alpha-L-rhamnosidase.	0.631534	0.0592741	0.254669
	EC:2.7.1.5	rhamnulokinase.	0.949457	0.042624	0.204134
	EC:1.1.1.303	diacetyl reductase [(R)-acetoin forming].	-2.0862	0.029304	0.172799
	EC:1.1.1.4	(R,R)-butanediol dehydrogenase.	-2.0862	0.029304	0.172799
	EC:5.1.3.32	L-rhamnose mutarotase.	-0.874312	0.107892	0.303952
	EC:3.2.1.132	chitosanase.	0.835726	0.043956	0.207864
	EC:1.1.1.337	L-2-hydroxycarboxylate dehydrogenase (NAD(+)).	-6.36205	0.019314	0.136624
	EC:3.2.1.4	cellulase.	-0.952673	0.029304	0.172799
	EC:5.1.99.3	allantoin racemase.	-5.24678	0.012321	0.111363
	EC:5.3.1.22	hydroxypyruvate isomerase.	-4.38527	0.029304	0.172799
	EC:2.4.2.30	NAD(+) ADP-ribosyltransferase.	-7.10189	0.00799201	0.0881845
	EC:2.1.1.77	protein-L-isoaspartate(D-aspartate) O-methyltransferase.	1.34846	0.0812521	0.303952
	EC:2.7.1.146	ADP-specific phosphofructokinase.	-6.00224	0.019647	0.136624
	EC:2.7.1.147	ADP-specific glucose/glucosamine kinase.	-6.00224	0.019647	0.136624
	EC:1.13.12.3	tryptophan 2-monooxygenase.	-13.9467	0.119547	0.303952
	EC:1.1.1.343	phosphogluconate dehydrogenase (NAD(+)-dependent, decarboxylating).	-0.596988	0.042624	0.204134
	EC:1.1.1.44	phosphogluconate dehydrogenase (NADP(+)-dependent, decarboxylating).	-0.596988	0.042624	0.204134
	EC:1.5.1.24	N(5)-(carboxyethyl)ornithine synthase.	-3.1779	0.004662	0.0637578
	EC:4.2.1.77	trans-L-3-hydroxyproline dehydratase.	-4.57702	0.042624	0.204134
	EC:3.4.19.5	beta-aspartyl-peptidase.	2.86814	0.0862471	0.303952
	EC:1.1.1.122	D-threo-aldose 1-dehydrogenase.	1.08225	0.0536131	0.249083
	EC:2.7.1.14	sedoheptulokinase.	-4.92452	0.012654	0.111363
	EC:1.1.1.287	D-arabinitol dehydrogenase (NADP(+)).	-16.0993	0.004662	0.0637578
	EC:2.7.1.56	1-phosphofructokinase.	0.593069	0.042624	0.204134
	EC:3.1.3.45	3-deoxy-manno-octulosonate-8-phosphatase.	-5.20196	0.000666001	0.0366049
	EC:3.5.3.9	allantoate deiminase.	-2.63949	0.01998	0.136624
	EC:1.2.7.8	indolepyruvate ferredoxin oxidoreductase.	-2.0421	0.029304	0.172799
	EC:3.1.1.1	carboxylesterase.	1.79487	0.0812521	0.303952
	EC:3.1.3.73	adenosylcobalamin/alpha-ribazole phosphatase.	0.488207	0.012654	0.111363
	EC:3.1.3.23	sugar-phosphatase.	-2.93111	0.012654	0.111363
	EC:4.2.99.20	2-succinyl-6-hydroxy-2,4-cyclohexadiene-1-carboxylate synthase.	-2.58124	0.029304	0.172799
	EC:2.5.1.26	alkylglycerone-phosphate synthase.	-4.33472	0.029304	0.172799
	EC:1.2.1.58	phenylglyoxylate dehydrogenase (acylating).	-6.51074	0.10656	0.303952
	EC:3.2.1.141	4-alpha-D-{(1->4)-alpha-D-glucano}trehalose trehalohydrolase.	0.780832	0.0815851	0.303952
	EC:6.3.4.5	argininosuccinate synthase.	-0.392967	0.0592741	0.254669
	EC:1.17.1.8	4-hydroxy-tetrahydrodipicolinate reductase.	-0.356587	0.0812521	0.303952
	EC:6.3.3.3	dethiobiotin synthase.	-1.57209	0.0592741	0.254669
	EC:5.3.1.12	glucuronate isomerase.	-0.590445	0.0812521	0.303952
	EC:4.1.1.97	2-oxo-4-hydroxy-4-carboxy-5-ureidoimidazoline decarboxylase.	1.57375	0.042957	0.204134
	EC:2.1.2.2	phosphoribosylglycinamide formyltransferase 1.	-0.440826	0.0592741	0.254669
	EC:6.3.4.13	phosphoribosylamine--glycine ligase.	-0.392342	0.0592741	0.254669
	EC:1.3.7.9	-	-2.3385	0.019314	0.136624
	EC:1.1.1.310	(S)-sulfolactate dehydrogenase.	-5.14891	0.004662	0.0637578
	EC:4.2.1.113	o-succinylbenzoate synthase.	-2.42081	0.01998	0.136624
	EC:4.4.1.14	1-aminocyclopropane-1-carboxylate synthase.	-7.09078	0.019647	0.136624
	EC:2.8.3.21	L-carnitine CoA-transferase.	-3.12023	0.029304	0.172799
	EC:2.8.1.10	thiazole synthase.	-1.62087	0.0812521	0.303952
	EC:2.3.1.222	phosphate propanoyltransferase.	11.601	0.135198	0.303952
	EC:1.8.7.1	assimilatory sulfite reductase (ferredoxin).	6.07083	0.00799201	0.0881845
	EC:1.8.98.1	dihydromethanophenazine:CoB--CoM heterodisulfide reductase.	-4.77963	0.01998	0.136624
	EC:6.5.1.6	DNA ligase (ATP or NAD(+)).	-1.67592	0.00799201	0.0881845
	EC:6.5.1.7	DNA ligase (ATP, ADP or GTP).	-1.67592	0.00799201	0.0881845
	EC:3.5.99.3	-	-11.5941	0.028305	0.172799
	EC:3.1.1.11	pectinesterase.	-1.81208	0.004662	0.0637578
	EC:5.3.99.11	2-keto-myo-inositol isomerase.	-6.95556	0.019647	0.136624
	EC:4.1.2.5	L-threonine aldolase.	-0.780917	0.029304	0.172799
	EC:3.4.24.29	aureolysin.	1.86071	0.00799201	0.0881845
	EC:5.99.1.3	-	-0.3596	0.042624	0.204134
	EC:3.2.1.183	UDP-N-acetylglucosamine 2-epimerase (hydrolyzing).	2.68845	0.0592741	0.254669
	EC:2.2.1.6	acetolactate synthase.	-0.215704	0.141858	0.303952
	EC:2.4.2.19	nicotinate-nucleotide diphosphorylase (carboxylating).	0.16841	0.0812521	0.303952
	EC:1.3.99.32	glutaryl-CoA dehydrogenase (acceptor).	-4.70999	0.119547	0.303952
	EC:1.2.1.28	benzaldehyde dehydrogenase (NAD(+)).	0.538174	0.0849151	0.303952
	EC:2.5.1.55	3-deoxy-8-phosphooctulonate synthase.	-3.85865	0.000666001	0.0366049
	EC:4.2.1.106	bile-acid 7alpha-dehydratase.	-6.23964	0.0862471	0.303952
	EC:4.1.2.57	sulfofructosephosphate aldolase.	0.0699528	0.0849151	0.303952
	EC:3.6.3.34	-	0.68633	0.107892	0.303952
	EC:5.4.99.18	5-(carboxyamino)imidazole ribonucleotide mutase.	-0.379286	0.107892	0.303952
	EC:2.4.2.29	tRNA-guanosine(34) preQ1 transglycosylase.	-0.378889	0.107892	0.303952
	EC:1.2.1.59	glyceraldehyde-3-phosphate dehydrogenase (NAD(P)(+)) (phosphorylating).	-3.35672	0.119547	0.303952
	EC:1.1.1.300	NADP-retinol dehydrogenase.	0.0211588	0.0849151	0.303952
	EC:1.7.3.3	factor independent urate hydroxylase.	1.67404	0.042957	0.204134
	EC:3.1.4.17	3',5'-cyclic-nucleotide phosphodiesterase.	1.62792	0.102897	0.303952
	EC:4.1.1.74	indolepyruvate decarboxylase.	-2.89554	0.01998	0.136624
	EC:2.7.2.11	glutamate 5-kinase.	-0.384946	0.107892	0.303952
	EC:4.3.1.2	methylaspartate ammonia-lyase.	1.20961	0.00799201	0.0881845
	EC:2.7.1.113	deoxyguanosine kinase.	1.5546	0.012654	0.111363
	EC:2.7.1.74	deoxycytidine kinase.	1.55364	0.012654	0.111363
	EC:1.6.5.5	NADPH:quinone reductase.	2.91693	0.01998	0.136624
	EC:3.1.1.45	carboxymethylenebutenolidase.	-2.72676	0.141858	0.303952
	EC:3.1.2.26	-	-6.10192	0.0862471	0.303952
	EC:2.1.2.10	aminomethyltransferase.	-3.11225	0.107892	0.303952
	EC:6.1.1.18	glutamine--tRNA ligase.	1.10125	0.0592741	0.254669
	EC:4.2.1.28	propanediol dehydratase.	2.55109	0.282384	0.374584
	EC:4.3.2.6	gamma-L-glutamyl-butirosin B gamma-glutamyl cyclotransferase.	-23.2333	0.0532801	0.249083
	EC:4.2.1.47	GDP-mannose 4,6-dehydratase.	-2.50159	0.000666001	0.0366049
	EC:3.2.1.184	UDP-N,N'-diacetylbacillosamine 2-epimerase (hydrolyzing).	-2.73617	0.01998	0.136624
	EC:3.5.4.4	adenosine deaminase.	-0.4606	0.0592741	0.254669
	EC:5.1.3.6	UDP-glucuronate 4-epimerase.	1.03575	0.141858	0.303952
	EC:2.5.1.101	N,N'-diacetyllegionaminate synthase.	-2.50684	0.029304	0.172799
	EC:2.3.1.46	homoserine O-succinyltransferase.	-0.393363	0.0812521	0.303952
	EC:5.4.99.1	methylaspartate mutase.	1.20748	0.012654	0.111363
	EC:1.14.19.2	stearoyl-[acyl-carrier-protein] 9-desaturase.	2.42833	0.028305	0.172799
	EC:1.1.1.203	uronate dehydrogenase.	1.47586	0.004662	0.0637578
	EC:2.1.2.3	phosphoribosylaminoimidazolecarboxamide formyltransferase.	-0.363512	0.0812521	0.303952
	EC:3.5.4.10	IMP cyclohydrolase.	-0.363505	0.0812521	0.303952
	EC:1.1.3.6	cholesterol oxidase.	1.36317	0.042957	0.204134
	EC:1.1.1.29	glycerate dehydrogenase.	1.01178	0.0812521	0.303952
	EC:5.3.2.8	4-oxalomesaconate tautomerase.	0.0321474	0.0849151	0.303952
	EC:1.4.3.3	D-amino-acid oxidase.	1.34376	0.042957	0.204134
	EC:3.2.1.24	alpha-mannosidase.	-1.86682	0.042624	0.204134
	EC:4.1.1.32	phosphoenolpyruvate carboxykinase (GTP).	-3.82886	0.228438	0.320849
	EC:2.7.1.51	L-fuculokinase.	-2.19776	0.0812521	0.303952
	EC:4.1.1.77	2-oxo-3-hexenedioate decarboxylase.	1.32969	0.042957	0.204134
	EC:1.12.1.2	hydrogen dehydrogenase.	1.10478	0.0812521	0.303952
	EC:3.5.4.5	cytidine deaminase.	0.583432	0.107892	0.303952
	EC:4.2.2.17	inulin fructotransferase (DFA-I-forming).	-17.9718	0.151515	0.303952
	EC:3.6.3.4	-	-2.47783	0.00799201	0.0881845
	EC:4.2.1.75	uroporphyrinogen-III synthase.	0.679416	0.107892	0.303952
	EC:2.3.1.54	formate C-acetyltransferase.	-0.311849	0.107892	0.303952
	EC:1.3.99.4	3-oxosteroid 1-dehydrogenase.	2.00858	0.0536131	0.249083
	EC:3.2.1.50	alpha-N-acetylglucosaminidase.	-6.59718	0.000666001	0.0366049
	EC:2.3.1.7	carnitine O-acetyltransferase.	1.35964	0.004662	0.0637578
	EC:1.17.2.1	nicotinate dehydrogenase (cytochrome).	0.147013	0.0849151	0.303952
	EC:3.1.6.1	arylsulfatase (type I).	-4.11522	0.000666001	0.0366049
	EC:2.7.7.33	glucose-1-phosphate cytidylyltransferase.	-2.14941	0.042624	0.204134
	EC:3.5.1.59	N-carbamoylsarcosine amidase.	1.32716	0.004662	0.0637578
	EC:6.1.1.6	lysine--tRNA ligase.	-0.224929	0.107892	0.303952
	EC:4.2.1.11	phosphopyruvate hydratase.	0.158992	0.0812521	0.303952
	EC:1.1.1.130	3-dehydro-L-gulonate 2-dehydrogenase.	-2.14678	0.0812521	0.303952
	EC:3.5.1.118	gamma-glutamyl hercynylcysteine S-oxide hydrolase.	-2.59108	0.181152	0.303952
	EC:4.2.2.23	rhamnogalacturonan endolyase.	-6.94663	0.282384	0.374584
	EC:3.6.3.2	-	0.282887	0.141858	0.303952
	EC:2.7.1.177	L-threonine kinase.	1.32291	0.004662	0.0637578
	EC:5.3.3.17	trans-2,3-dihydro-3-hydroxyanthranilate isomerase.	0.267681	0.132867	0.303952
	EC:4.2.1.96	4a-hydroxytetrahydrobiopterin dehydratase.	4.67217	0.019647	0.136624
	EC:2.6.99.2	pyridoxine 5'-phosphate synthase.	-4.79148	0.000666001	0.0366049
	EC:4.2.1.8	mannonate dehydratase.	-0.662316	0.141858	0.303952
	EC:2.3.3.9	malate synthase.	5.86768	0.012654	0.111363
	EC:2.5.1.56	N-acetylneuraminate synthase.	-1.49322	0.004662	0.0637578
	EC:4.3.2.1	argininosuccinate lyase.	-0.390708	0.107892	0.303952
	EC:2.7.1.148	4-(cytidine 5'-diphospho)-2-C-methyl-D-erythritol kinase.	-0.204223	0.141858	0.303952
	EC:1.3.99.23	all-trans-retinol 13,14-reductase.	-9.12474	0.000666001	0.0366049
	EC:1.8.1.8	protein-disulfide reductase.	-4.26856	0.000666001	0.0366049
	EC:2.1.1.14	5-methyltetrahydropteroyltriglutamate--homocysteine S-methyltransferase.	-0.846177	0.107892	0.303952
	EC:2.4.99.12	lipid IVA 3-deoxy-D-manno-octulosonic acid transferase.	-3.91818	0.000666001	0.0366049
	EC:2.4.99.13	(Kdo)-lipid IVA 3-deoxy-D-manno-octulosonic acid transferase.	-3.91818	0.000666001	0.0366049
	EC:2.4.99.14	(Kdo)2-lipid IVA (2-8) 3-deoxy-D-manno-octulosonic acid transferase.	-3.91818	0.000666001	0.0366049
	EC:2.4.99.15	(Kdo)3-lipid IVA (2-4) 3-deoxy-D-manno-octulosonic acid transferase.	-3.91818	0.000666001	0.0366049
	EC:2.5.1.72	quinolinate synthase.	0.145423	0.181152	0.303952
	EC:1.1.1.40	malate dehydrogenase (oxaloacetate-decarboxylating) (NADP(+)).	-4.27974	0.000666001	0.0366049
	EC:2.4.1.182	lipid-A-disaccharide synthase.	-3.86854	0.000666001	0.0366049
	EC:3.5.1.108	UDP-3-O-acyl-N-acetylglucosamine deacetylase.	-3.8474	0.000666001	0.0366049
	EC:2.3.1.8	phosphate acetyltransferase.	-0.166035	0.0592741	0.254669
	EC:5.4.3.5	D-ornithine 4,5-aminomutase.	1.1304	0.042624	0.204134
	EC:3.6.3.8	-	0.935185	0.029304	0.172799
	EC:2.3.1.182	-	-8.98068	0.000666001	0.0366049
	EC:2.1.1.189	23S rRNA (uracil(747)-C(5))-methyltransferase.	2.14484	0.0649351	0.27817
	EC:1.4.3.16	L-aspartate oxidase.	0.129091	0.228438	0.320849
	EC:2.7.1.130	tetraacyldisaccharide 4'-kinase.	-3.89216	0.000666001	0.0366049
	EC:3.1.1.85	pimeloyl-[acyl-carrier protein] methyl ester esterase.	-4.68017	0.000666001	0.0366049
	EC:3.4.14.4	dipeptidyl-peptidase III.	-14.5841	0.000666001	0.0366049
	EC:2.3.1.129	acyl-[acyl-carrier-protein]--UDP-N-acetylglucosamine O-acyltransferase.	-4.70645	0.000666001	0.0366049
	EC:3.4.21.96	lactocepin.	3.72524	0.01998	0.136624
	EC:1.21.4.2	glycine reductase.	-1.44482	0.042624	0.204134
	EC:2.1.1.197	malonyl-[acyl-carrier protein] O-methyltransferase.	-4.34593	0.000666001	0.0366049
	EC:2.1.3.11	N-succinylornithine carbamoyltransferase.	-18.4819	0.000666001	0.0366049
	EC:1.1.1.290	4-phosphoerythronate dehydrogenase.	-5.79408	0.000666001	0.0366049
	EC:3.4.21.26	prolyl oligopeptidase.	-4.07439	0.000666001	0.0366049
	EC:2.5.1.57	N-acylneuraminate-9-phosphate synthase.	-11.8055	0.000666001	0.0366049
	EC:2.4.1.161	oligosaccharide 4-alpha-D-glucosyltransferase.	-19.03	0.000666001	0.0366049
	EC:1.1.1.37	malate dehydrogenase.	-3.72712	0.002664	0.0520821
	EC:3.6.1.15	nucleoside-triphosphate phosphatase.	0.855609	0.0812521	0.303952
	EC:3.5.2.5	allantoinase.	-2.55114	0.141858	0.303952
	EC:3.4.15.5	peptidyl-dipeptidase Dcp.	-5.41159	0.000666001	0.0366049
	EC:3.1.1.32	phospholipase A1.	-5.96357	0.000666001	0.0366049
	EC:3.1.1.4	phospholipase A2.	-5.96175	0.000666001	0.0366049
	EC:3.2.1.55	non-reducing end alpha-L-arabinofuranosidase.	0.557588	0.0812521	0.303952
	EC:1.1.1.30	3-hydroxybutyrate dehydrogenase.	-3.25022	0.0569431	0.254669
	EC:2.7.1.184	sulfofructose kinase.	1.19115	0.029304	0.172799
	EC:2.3.1.39	[acyl-carrier-protein] S-malonyltransferase.	0.631659	0.141858	0.303952
	EC:2.3.1.41	beta-ketoacyl-[acyl-carrier-protein] synthase I.	-4.80558	0.000666001	0.0366049
	EC:3.6.1.54	UDP-2,3-diacylglucosamine diphosphatase.	-5.37112	0.000666001	0.0366049
	EC:1.2.1.11	aspartate-semialdehyde dehydrogenase.	-0.352339	0.141858	0.303952
	EC:6.4.1.5	geranoyl-CoA carboxylase.	0.0282801	0.0849151	0.303952
	EC:1.5.1.2	pyrroline-5-carboxylate reductase.	-0.376765	0.0812521	0.303952
	EC:3.1.12.1	5' to 3' exodeoxyribonuclease (nucleoside 3'-phosphate-forming).	-1.57065	0.0592741	0.254669
	EC:3.1.22.4	-	-0.796	0.042624	0.204134
	EC:5.4.2.8	phosphomannomutase.	-3.22214	0.004662	0.0637578
	EC:4.1.99.19	2-iminoacetate synthase.	0.884695	0.107892	0.303952
	EC:2.1.1.5	betaine--homocysteine S-methyltransferase.	0.0575081	0.0849151	0.303952
	EC:5.1.3.4	L-ribulose-5-phosphate 4-epimerase.	-0.265689	0.107892	0.303952
	EC:1.1.1.125	2-deoxy-D-gluconate 3-dehydrogenase.	-0.53164	0.141858	0.303952
	EC:1.14.13.142	-	1.98841	0.042957	0.204134
	EC:2.7.1.175	maltokinase.	1.04684	0.014985	0.122616
	EC:2.3.1.51	1-acylglycerol-3-phosphate O-acyltransferase.	0.346483	0.107892	0.303952
	EC:1.1.1.107	pyridoxal 4-dehydrogenase.	-2.25874	0.170496	0.303952
	EC:6.2.1.16	acetoacetate--CoA ligase.	1.11497	0.0536131	0.249083
	EC:3.1.21.1	deoxyribonuclease I.	1.99677	0.189477	0.303952
	EC:1.2.3.3	pyruvate oxidase.	0.453375	0.141858	0.303952
	EC:2.7.4.16	thiamine-phosphate kinase.	-3.13556	0.002664	0.0520821
	EC:2.4.1.64	alpha,alpha-trehalose phosphorylase.	-1.45991	0.0812521	0.303952
	EC:2.4.1.180	lipopolysaccharide N-acetylmannosaminouronosyltransferase.	-5.7596	0.000666001	0.0366049
	EC:2.4.2.8	hypoxanthine phosphoribosyltransferase.	0.102755	0.107892	0.303952
	EC:3.2.1.82	exo-poly-alpha-digalacturonosidase.	0.943877	0.112887	0.303952
	EC:4.2.1.103	cyclohexyl-isocyanide hydratase.	0.142675	0.132867	0.303952
	EC:5.1.3.1	ribulose-phosphate 3-epimerase.	-0.198131	0.107892	0.303952
	EC:2.7.1.39	homoserine kinase.	-0.250934	0.181152	0.303952
	EC:2.6.1.102	GDP-perosamine synthase.	-1.22938	0.0592741	0.254669
	EC:3.5.2.17	hydroxyisourate hydrolase.	-4.20543	0.000666001	0.0366049
	EC:3.6.1.66	XTP/dITP diphosphatase.	-0.307567	0.0592741	0.254669
	EC:1.3.1.86	crotonyl-CoA reductase.	0.196675	0.0849151	0.303952
	EC:3.5.4.16	GTP cyclohydrolase I.	0.424044	0.0812521	0.303952
	EC:2.8.3.18	succinyl-CoA:acetate CoA-transferase.	1.09375	0.0592741	0.254669
	EC:1.1.2.3	L-lactate dehydrogenase (cytochrome).	3.05733	0.030636	0.180288
	EC:4.2.1.44	myo-inosose-2 dehydratase.	-2.38261	0.228438	0.320849
	EC:4.99.1.2	alkylmercury lyase.	0.246607	0.00732601	0.0881845
	EC:1.1.1.308	sulfopropanediol 3-dehydrogenase.	-6.61326	0.102897	0.303952
	EC:2.4.99.18	dolichyl-diphosphooligosaccharide--protein glycotransferase.	0.094701	0.0849151	0.303952
	EC:2.4.1.211	1,3-beta-galactosyl-N-acetylhexosamine phosphorylase.	0.591107	0.107892	0.303952
	EC:4.3.1.14	3-aminobutyryl-CoA ammonia-lyase.	0.908915	0.0812521	0.303952
	EC:4.2.1.120	4-hydroxybutanoyl-CoA dehydratase.	-1.23796	0.0812521	0.303952
	EC:5.3.3.3	vinylacetyl-CoA Delta-isomerase.	-1.23796	0.0812521	0.303952
	EC:1.7.2.5	nitric-oxide reductase (cytochrome c).	-5.48576	0.001332	0.0440923
	EC:3.5.1.11	penicillin amidase.	0.431974	0.0815851	0.303952
	EC:3.2.2.4	AMP nucleosidase.	-4.96194	0.002664	0.0520821
	EC:2.7.1.27	erythritol kinase (D-erythritol 4-phosphate-forming).	-4.00997	0.119547	0.303952
	EC:1.1.1.35	3-hydroxyacyl-CoA dehydrogenase.	-1.94977	0.042624	0.204134
	EC:6.6.1.1	magnesium chelatase.	0.795973	0.0812521	0.303952
	EC:2.4.1.83	dolichyl-phosphate beta-D-mannosyltransferase.	-0.91139	0.0592741	0.254669
	EC:5.4.3.2	lysine 2,3-aminomutase.	0.889508	0.282384	0.374584
	EC:2.7.7.18	nicotinate-nucleotide adenylyltransferase.	-0.281074	0.0592741	0.254669
	EC:6.2.1.14	6-carboxyhexanoate--CoA ligase.	0.757988	0.0592741	0.254669
	EC:2.7.1.17	xylulokinase.	-0.438054	0.141858	0.303952
	EC:1.14.13.40	anthraniloyl-CoA monooxygenase.	0.431884	0.042957	0.204134
	EC:4.1.1.20	diaminopimelate decarboxylase.	-0.315254	0.141858	0.303952
	EC:2.6.1.37	2-aminoethylphosphonate--pyruvate transaminase.	-2.43026	0.282384	0.374584
	EC:5.4.2.11	phosphoglycerate mutase (2,3-diphosphoglycerate-dependent).	-0.383638	0.107892	0.303952
	EC:3.4.11.21	aspartyl aminopeptidase.	0.461949	0.141858	0.303952
	EC:2.4.1.25	4-alpha-glucanotransferase.	-0.418741	0.042624	0.204134
	EC:2.7.1.64	inositol 3-kinase.	-13.9531	0.019314	0.136624
	EC:2.7.1.25	adenylyl-sulfate kinase.	-2.41895	0.141858	0.303952
	EC:2.3.2.16	lipid II:glycine glycyltransferase.	2.141	0.029304	0.172799
	EC:2.7.1.95	kanamycin kinase.	0.472843	0.0592741	0.254669
	EC:3.4.24.71	endothelin-converting enzyme 1.	0.545758	0.132867	0.303952
	EC:3.5.2.10	creatininase.	-0.826724	0.042624	0.204134
	EC:2.7.1.2	glucokinase.	0.407048	0.0592741	0.254669
	EC:1.2.99.5	-	0.647745	0.141858	0.303952
	EC:3.1.1.53	sialate O-acetylesterase.	-0.908288	0.107892	0.303952
	EC:4.1.1.85	3-dehydro-L-gulonate-6-phosphate decarboxylase.	-1.81869	0.0592741	0.254669
	EC:4.2.2.1	hyaluronate lyase.	-1.01704	0.0592741	0.254669
	EC:3.2.1.11	dextranase.	-1.71914	0.000666001	0.0366049
	EC:2.6.1.44	alanine--glyoxylate transaminase.	8.35907	0.004662	0.0637578
	EC:2.6.1.45	serine--glyoxylate transaminase.	8.35752	0.004662	0.0637578
	EC:2.6.1.51	serine--pyruvate transaminase.	8.35752	0.004662	0.0637578
	EC:2.4.2.4	thymidine phosphorylase.	2.00964	0.012654	0.111363
	EC:5.1.3.23	UDP-2,3-diacetamido-2,3-dideoxyglucuronic acid 2-epimerase.	-1.94265	0.228438	0.320849
	EC:3.1.3.3	phosphoserine phosphatase.	-0.815444	0.0812521	0.303952
	EC:3.1.21.7	deoxyribonuclease V.	0.69879	0.181152	0.303952
	EC:3.4.21.89	signal peptidase I.	-0.221843	0.029304	0.172799
	EC:2.4.1.175	glucuronosyl-N-acetylgalactosaminyl-proteoglycan 4-beta-N-	3.54771e-05	0.0849151	0.303952
	EC:2.4.1.226	N-acetylgalactosaminyl-proteoglycan 3-beta-glucuronosyltransferase.	3.54771e-05	0.0849151	0.303952
	EC:1.2.1.41	glutamate-5-semialdehyde dehydrogenase.	-0.294648	0.141858	0.303952
	EC:5.4.99.15	(1->4)-alpha-D-glucan 1-alpha-D-glucosylmutase.	1.16067	0.020979	0.141791
	EC:2.4.1.144	beta-1,4-mannosyl-glycoprotein 4-beta-N-acetylglucosaminyltransferase.	-14.0789	0.025641	0.172799
	EC:2.3.1.79	maltose O-acetyltransferase.	-0.676853	0.042624	0.204134
	EC:3.2.1.136	glucuronoarabinoxylan endo-1,4-beta-xylanase.	-2.58687	0.282384	0.374584
	EC:1.1.1.18	inositol 2-dehydrogenase.	-1.98641	0.228438	0.320849
	EC:1.1.1.369	D-chiro-inositol 1-dehydrogenase.	-1.98641	0.228438	0.320849
	EC:5.1.99.1	methylmalonyl-CoA epimerase.	-1.63018	0.029304	0.172799
	EC:1.3.5.4	-	-0.299927	0.0812521	0.303952
	EC:3.2.1.1	alpha-amylase.	-0.616265	0.0812521	0.303952
	EC:2.7.1.33	pantothenate kinase.	-0.180249	0.181152	0.303952
	EC:2.7.8.41	cardiolipin synthase (CMP-forming).	-0.816728	0.042624	0.204134
	EC:1.11.2.4	fatty-acid peroxygenase.	0.443561	0.107892	0.303952
	EC:2.3.1.82	aminoglycoside 6'-N-acetyltransferase.	-0.827525	0.107892	0.303952
	EC:3.1.26.11	ribonuclease Z.	0.797775	0.042624	0.204134
	EC:5.2.1.4	maleylpyruvate isomerase.	1.59032	0.014985	0.122616
	EC:3.1.3.89	5'-deoxynucleotidase.	-3.47776	0.228438	0.320849
	EC:2.6.1.86	2-amino-4-deoxychorismate synthase.	0.0547882	0.0849151	0.303952
	EC:1.3.7.8	benzoyl-CoA reductase.	-2.5664	0.151515	0.303952
	EC:2.1.1.185	23S rRNA (guanosine(2251)-2'-O)-methyltransferase.	-0.147012	0.181152	0.303952
	EC:1.14.13.127	3-(3-hydroxy-phenyl)propanoic acid hydroxylase.	0.275242	0.042957	0.204134
	EC:1.2.1.18	malonate-semialdehyde dehydrogenase (acetylating).	-3.50455	0.282384	0.374584
	EC:1.2.1.27	methylmalonate-semialdehyde dehydrogenase (CoA acylating).	-3.50455	0.282384	0.374584
	EC:3.6.1.23	dUTP diphosphatase.	-0.204521	0.141858	0.303952
	EC:3.4.16.4	serine-type D-Ala-D-Ala carboxypeptidase.	0.312743	0.228438	0.320849
	EC:5.1.3.20	ADP-glyceromanno-heptose 6-epimerase.	1.96467	0.0812521	0.303952
	EC:4.1.3.36	1,4-dihydroxy-2-naphthoyl-CoA synthase.	-0.78548	0.0812521	0.303952
	EC:3.1.1.29	peptidyl-tRNA hydrolase.	-0.191404	0.181152	0.303952
	EC:2.1.1.198	16S rRNA (cytidine(1402)-2'-O)-methyltransferase.	-0.196016	0.0812521	0.303952
	EC:3.6.3.40	-	-1.44549	0.012654	0.111363
	EC:3.1.7.2	guanosine-3',5'-bis(diphosphate) 3'-diphosphatase.	-2.37254	0.0812521	0.303952
	EC:2.3.1.174	3-oxoadipyl-CoA thiolase.	5.06664	0.019314	0.136624
	EC:4.2.1.45	CDP-glucose 4,6-dehydratase.	-1.52325	0.0812521	0.303952
	EC:1.4.3.21	primary-amine oxidase.	0.391468	0.042957	0.204134
	EC:2.8.1.6	biotin synthase.	0.730196	0.181152	0.303952
	EC:3.3.2.9	microsomal epoxide hydrolase.	0.388993	0.111888	0.303952
	EC:4.1.2.8	indole-3-glycerol-phosphate lyase.	#NUM!	0.300699	0.398515
	EC:2.1.1.193	16S rRNA (uracil(1498)-N(3))-methyltransferase.	-0.261881	0.181152	0.303952
	EC:5.1.1.1	alanine racemase.	-0.179443	0.181152	0.303952
	EC:3.6.1.17	bis(5'-nucleosyl)-tetraphosphatase (asymmetrical).	0.000139234	0.0849151	0.303952
	EC:2.3.1.223	3-oxo-5,6-didehydrosuberyl-CoA thiolase.	5.05413	0.019314	0.136624
	EC:3.1.3.2	acid phosphatase.	0.843068	0.344988	0.431124
	EC:1.7.7.1	ferredoxin--nitrite reductase.	0.460773	0.141858	0.303952
	EC:3.5.1.97	acyl-homoserine-lactone acylase.	8.56654e-06	0.0849151	0.303952
	EC:1.4.1.2	glutamate dehydrogenase.	0.780907	0.01998	0.136624
	EC:6.2.1.26	o-succinylbenzoate--CoA ligase.	-0.791069	0.107892	0.303952
	EC:3.6.3.10	-	2.14187e-08	0.0849151	0.303952
	EC:2.1.1.179	16S rRNA (guanine(1405)-N(7))-methyltransferase.	3.81193e-05	0.0849151	0.303952
	EC:2.4.1.19	cyclomaltodextrin glucanotransferase.	6.11402e-08	0.0849151	0.303952
	EC:3.4.24.68	tentoxilysin.	1.64464e-12	0.004329	0.0637578
	EC:1.3.3.11	pyrroloquinoline-quinone synthase.	8.57473e-06	0.0849151	0.303952
	EC:3.1.27.3	-	4.28598e-06	0.0849151	0.303952
	EC:2.7.7.46	gentamicin 2''-nucleotidyltransferase.	2.88308e-14	0.0849151	0.303952
	EC:2.8.4.1	coenzyme-B sulfoethylthiotransferase.	0	0.208791	0.303952
	EC:4.4.1.22	S-(hydroxymethyl)glutathione synthase.	0	0.208791	0.303952
	EC:1.1.99.2	L-2-hydroxyglutarate dehydrogenase.	0	0.208791	0.303952
	EC:1.13.11.52	indoleamine 2,3-dioxygenase.	0	0.208791	0.303952
	EC:1.14.13.90	-	0	0.208791	0.303952
	EC:2.3.1.21	carnitine O-palmitoyltransferase.	0	0.208791	0.303952
	EC:2.4.1.255	protein O-GlcNAc transferase.	0	0.208791	0.303952
	EC:2.4.1.316	tylactone mycaminosyltransferase.	0	0.208791	0.303952
	EC:2.4.1.321	cellobionic acid phosphorylase.	0	0.208791	0.303952
	EC:2.6.1.40	(R)-3-amino-2-methylpropionate--pyruvate transaminase.	0	0.208791	0.303952
	EC:3.4.24.63	meprin B.	0	0.208791	0.303952
	EC:3.5.3.25	N(omega)-hydroxy-L-arginine amidinohydrolase.	0	0.208791	0.303952
	EC:3.6.3.9	-	0	0.208791	0.303952
	EC:6.2.1.40	4-hydroxybutyrate--CoA ligase (AMP-forming).	0	0.208791	0.303952
	EC:2.8.2.4	estrone sulfotransferase.	0	0.208791	0.303952
	EC:3.4.21.68	t-plasminogen activator.	0	0.208791	0.303952
	EC:1.5.99.6	spermidine dehydrogenase.	0	0.208791	0.303952
	EC:1.3.1.13	prephenate dehydrogenase (NADP(+)).	0	0.208791	0.303952
	EC:1.3.1.72	Delta(24)-sterol reductase.	0	0.208791	0.303952
	EC:2.1.1.12	methionine S-methyltransferase.	0	0.208791	0.303952
	EC:2.4.2.48	tRNA-guanine(15) transglycosylase.	0	0.208791	0.303952
	EC:6.2.1.31	2-furoate--CoA ligase.	0	0.208791	0.303952
	EC:1.3.1.70	Delta(14)-sterol reductase.	0	0.208791	0.303952
	EC:1.1.1.272	D-2-hydroxyacid dehydrogenase (NADP(+)).	0	0.208791	0.303952
	EC:1.1.1.307	D-xylose reductase [NAD(P)H].	0	0.208791	0.303952
	EC:1.1.1.362	aklaviketone reductase.	0	0.208791	0.303952
	EC:1.1.3.46	4-hydroxymandelate oxidase.	0	0.208791	0.303952
	EC:1.1.5.8	quinate/shikimate dehydrogenase (quinone).	0	0.208791	0.303952
	EC:1.1.98.2	glucose-6-phosphate dehydrogenase (coenzyme-F420).	0	0.208791	0.303952
	EC:1.14.11.27	[histone H3]-dimethyl-L-lysine(36) demethylase.	0	0.208791	0.303952
	EC:1.14.14.13	4-(gamma-L-glutamylamino)butanoyl-[BtrI acyl-carrier protein]	0	0.208791	0.303952
	EC:1.3.1.62	pimeloyl-CoA dehydrogenase.	0	0.208791	0.303952
	EC:1.5.1.10	saccharopine dehydrogenase (NADP(+), L-glutamate-forming).	0	0.208791	0.303952
	EC:1.5.3.17	non-specific polyamine oxidase.	0	0.208791	0.303952
	EC:2.1.1.4	acetylserotonin O-methyltransferase.	0	0.208791	0.303952
	EC:2.1.1.57	methyltransferase cap1.	0	0.208791	0.303952
	EC:2.3.1.137	carnitine O-octanoyltransferase.	0	0.208791	0.303952
	EC:2.4.1.16	chitin synthase.	0	0.208791	0.303952
	EC:2.4.1.198	phosphatidylinositol N-acetylglucosaminyltransferase.	0	0.208791	0.303952
	EC:2.4.1.242	NDP-glucose--starch glucosyltransferase.	0	0.208791	0.303952
	EC:2.4.99.19	undecaprenyl-diphosphooligosaccharide--protein glycotransferase.	0	0.208791	0.303952
	EC:2.7.11.12	cGMP-dependent protein kinase.	0	0.208791	0.303952
	EC:2.7.8.34	CDP-L-myo-inositol myo-inositolphosphotransferase.	0	0.208791	0.303952
	EC:2.9.1.2	O-phospho-L-seryl-tRNA(Sec):L-selenocysteinyl-tRNA synthase.	0	0.208791	0.303952
	EC:3.1.2.30	(3S)-malyl-CoA thioesterase.	0	0.208791	0.303952
	EC:3.1.27.6	-	0	0.208791	0.303952
	EC:3.1.3.76	lipid-phosphate phosphatase.	0	0.208791	0.303952
	EC:3.2.1.68	isoamylase.	0	0.208791	0.303952
	EC:3.3.2.10	soluble epoxide hydrolase.	0	0.208791	0.303952
	EC:3.4.16.5	carboxypeptidase C.	0	0.208791	0.303952
	EC:3.4.21.2	chymotrypsin C.	0	0.208791	0.303952
	EC:3.4.21.46	complement factor D.	0	0.208791	0.303952
	EC:3.5.4.6	AMP deaminase.	0	0.208791	0.303952
	EC:3.6.1.62	5'-(N(7)-methylguanosine 5'-triphospho)-[mRNA] hydrolase.	0	0.208791	0.303952
	EC:4.1.2.44	2,3-epoxybenzoyl-CoA dihydrolase.	0	0.208791	0.303952
	EC:4.1.99.16	geosmin synthase.	0	0.208791	0.303952
	EC:4.2.1.41	5-dehydro-4-deoxyglucarate dehydratase.	0	0.208791	0.303952
	EC:4.2.3.22	germacradienol synthase.	0	0.208791	0.303952
	EC:4.2.3.75	(-)-germacrene D synthase.	0	0.208791	0.303952
	EC:5.5.1.9	cycloeucalenol cycloisomerase.	0	0.208791	0.303952
	EC:6.2.1.9	malate--CoA ligase.	0	0.208791	0.303952
	EC:6.3.1.17	beta-citrylglutamate synthase.	0	0.208791	0.303952
	EC:6.3.2.41	N-acetylaspartylglutamate synthase.	0	0.208791	0.303952
	EC:1.14.13.131	dissimilatory dimethyl-sulfide monooxygenase.	0	0.208791	0.303952
	EC:2.1.1.234	dTDP-3-amino-3,4,6-trideoxy-alpha-D-glucopyranose	0	0.208791	0.303952
	EC:4.3.3.2	strictosidine synthase.	0	0.208791	0.303952
	EC:5.1.3.17	heparosan-N-sulfate-glucuronate 5-epimerase.	0	0.208791	0.303952
	EC:1.1.1.288	xanthoxin dehydrogenase.	0	0.208791	0.303952
	EC:1.1.1.329	2-deoxy-scyllo-inosamine dehydrogenase.	0	0.208791	0.303952
	EC:1.1.1.51	3(or 17)beta-hydroxysteroid dehydrogenase.	0	0.208791	0.303952
	EC:1.1.3.47	5-(hydroxymethyl)furfural oxidase.	0	0.208791	0.303952
	EC:1.1.5.9	glucose 1-dehydrogenase (FAD, quinone).	0	0.208791	0.303952
	EC:1.1.99.31	(S)-mandelate dehydrogenase.	0	0.208791	0.303952
	EC:1.13.11.66	hydroquinone 1,2-dioxygenase.	0	0.208791	0.303952
	EC:1.14.13.1	salicylate 1-monooxygenase.	0	0.208791	0.303952
	EC:1.14.13.168	indole-3-pyruvate monooxygenase.	0	0.208791	0.303952
	EC:1.16.8.1	-	0	0.208791	0.303952
	EC:1.17.3.2	xanthine oxidase.	0	0.208791	0.303952
	EC:2.1.1.101	macrocin O-methyltransferase.	0	0.208791	0.303952
	EC:2.1.1.243	5-guanidino-2-oxopentanoate (3R)-methyltransferase.	0	0.208791	0.303952
	EC:2.1.3.9	N-acetylornithine carbamoyltransferase.	0	0.208791	0.303952
	EC:2.4.1.213	glucosylglycerol-phosphate synthase.	0	0.208791	0.303952
	EC:2.4.1.278	3-alpha-mycarosylerythronolide B desosaminyl transferase.	0	0.208791	0.303952
	EC:2.4.1.327	aclacinomycin-T 2-deoxy-L-fucose transferase.	0	0.208791	0.303952
	EC:2.6.1.18	beta-alanine--pyruvate transaminase.	0	0.208791	0.303952
	EC:2.6.1.34	UDP-N-acetylbacillosamine transaminase.	0	0.208791	0.303952
	EC:2.6.1.4	glycine transaminase.	0	0.208791	0.303952
	EC:2.6.1.92	UDP-4-amino-4,6-dideoxy-N-acetyl-beta-L-altrosamine transaminase.	0	0.208791	0.303952
	EC:2.7.1.137	phosphatidylinositol 3-kinase.	0	0.208791	0.303952
	EC:2.7.7.81	pseudaminic acid cytidylyltransferase.	0	0.208791	0.303952
	EC:2.7.8.38	archaetidylserine synthase.	0	0.208791	0.303952
	EC:2.8.2.2	alcohol sulfotransferase.	0	0.208791	0.303952
	EC:2.8.2.30	[heparan sulfate]-glucosamine 3-sulfotransferase 3.	0	0.208791	0.303952
	EC:3.4.16.6	carboxypeptidase D.	0	0.208791	0.303952
	EC:3.4.22.4	-	0	0.208791	0.303952
	EC:3.4.24.25	vibriolysin.	0	0.208791	0.303952
	EC:3.4.24.37	saccharolysin.	0	0.208791	0.303952
	EC:3.5.1.89	N-acetylglucosaminylphosphatidylinositol deacetylase.	0	0.208791	0.303952
	EC:3.5.4.29	GTP cyclohydrolase IIa.	0	0.208791	0.303952
	EC:3.5.5.4	cyanoalanine nitrilase.	0	0.208791	0.303952
	EC:3.6.1.29	bis(5'-adenosyl)-triphosphatase.	0	0.208791	0.303952
	EC:4.2.1.65	3-cyanoalanine hydratase.	0	0.208791	0.303952
	EC:4.4.1.3	dimethylpropiothetin dethiomethylase.	0	0.208791	0.303952
	EC:5.4.1.3	2-methylfumaryl-CoA isomerase.	0	0.208791	0.303952
	EC:5.5.1.23	aklanonic acid methyl ester cyclase.	0	0.208791	0.303952
	EC:5.5.1.26	nogalonic acid methyl ester cyclase.	0	0.208791	0.303952
	EC:1.14.11.8	trimethyllysine dioxygenase.	0	0.208791	0.303952
	EC:1.14.18.2	CMP-N-acetylneuraminate monooxygenase.	0	0.208791	0.303952
	EC:2.4.1.302	L-demethylnoviosyl transferase.	0	0.208791	0.303952
	EC:1.1.1.220	6-pyruvoyltetrahydropterin 2'-reductase.	0	0.208791	0.303952
	EC:1.1.1.311	(S)-1-phenylethanol dehydrogenase.	0	0.208791	0.303952
	EC:1.1.1.328	nicotine blue oxidoreductase.	0	0.208791	0.303952
	EC:1.1.1.64	testosterone 17beta-dehydrogenase (NADP(+)).	0	0.208791	0.303952
	EC:1.1.99.18	cellobiose dehydrogenase (acceptor).	0	0.208791	0.303952
	EC:1.10.2.2	-	0	0.208791	0.303952
	EC:1.11.1.20	prostamide/prostaglandin F2alpha synthase.	0	0.208791	0.303952
	EC:1.13.11.8	protocatechuate 4,5-dioxygenase.	0	0.208791	0.303952
	EC:1.14.12.13	2-halobenzoate 1,2-dioxygenase.	0	0.208791	0.303952
	EC:1.14.13.185	-	0	0.208791	0.303952
	EC:1.14.19.4	acyl-lipid (11-3)-desaturase.	0	0.208791	0.303952
	EC:1.18.1.7	ferredoxin--NAD(P)(+) reductase (naphthalene dioxygenase ferredoxin-	0	0.208791	0.303952
	EC:1.2.1.44	cinnamoyl-CoA reductase.	0	0.208791	0.303952
	EC:1.2.3.1	aldehyde oxidase.	0	0.208791	0.303952
	EC:1.3.1.21	7-dehydrocholesterol reductase.	0	0.208791	0.303952
	EC:1.3.1.38	trans-2-enoyl-CoA reductase (NADPH).	0	0.208791	0.303952
	EC:1.3.7.2	15,16-dihydrobiliverdin:ferredoxin oxidoreductase.	0	0.208791	0.303952
	EC:1.3.99.12	-	0	0.208791	0.303952
	EC:1.5.1.21	1-piperideine-2-carboxylate/1-pyrroline-2-carboxylate reductase (NADPH).	0	0.208791	0.303952
	EC:1.7.1.1	nitrate reductase (NADH).	0	0.208791	0.303952
	EC:1.7.1.2	nitrate reductase [NAD(P)H].	0	0.208791	0.303952
	EC:1.7.1.3	nitrate reductase (NADPH).	0	0.208791	0.303952
	EC:1.8.2.1	sulfite dehydrogenase (cytochrome).	0	0.208791	0.303952
	EC:2.1.1.43	-	0	0.208791	0.303952
	EC:2.3.2.19	ribostamycin:4-(gamma-L-glutamylamino)-(S)-2-hydroxybutanoyl-[BtrI acyl-	0	0.208791	0.303952
	EC:2.4.1.133	xylosylprotein 4-beta-galactosyltransferase.	0	0.208791	0.303952
	EC:2.4.1.276	zeaxanthin glucosyltransferase.	0	0.208791	0.303952
	EC:2.4.2.49	neamine phosphoribosyltransferase.	0	0.208791	0.303952
	EC:2.7.1.185	mevalonate 3-kinase.	0	0.208791	0.303952
	EC:2.7.1.186	mevalonate-3-phosphate 5-kinase.	0	0.208791	0.303952
	EC:2.7.7.14	ethanolamine-phosphate cytidylyltransferase.	0	0.208791	0.303952
	EC:3.1.1.89	protein phosphatase methylesterase-1.	0	0.208791	0.303952
	EC:3.1.1.93	mycophenolic acid acyl-glucuronide esterase.	0	0.208791	0.303952
	EC:3.1.3.74	pyridoxal phosphatase.	0	0.208791	0.303952
	EC:3.1.3.88	5''-phosphoribostamycin phosphatase.	0	0.208791	0.303952
	EC:3.2.1.155	xyloglucan-specific endo-processive beta-1,4-glucanase.	0	0.208791	0.303952
	EC:3.2.1.67	galacturonan 1,4-alpha-galacturonidase.	0	0.208791	0.303952
	EC:3.2.2.16	methylthioadenosine nucleosidase.	0	0.208791	0.303952
	EC:3.4.21.50	lysyl endopeptidase.	0	0.208791	0.303952
	EC:3.5.1.112	2'-N-acetylparomamine deacetylase.	0	0.208791	0.303952
	EC:3.5.1.23	ceramidase.	0	0.208791	0.303952
	EC:3.5.1.29	2-(acetamidomethylene)succinate hydrolase.	0	0.208791	0.303952
	EC:3.6.1.21	ADP-sugar diphosphatase.	0	0.208791	0.303952
	EC:4.1.1.69	3,4-dihydroxyphthalate decarboxylase.	0	0.208791	0.303952
	EC:4.1.2.34	4-(2-carboxyphenyl)-2-oxobut-3-enoate aldolase.	0	0.208791	0.303952
	EC:4.1.3.46	(R)-citramalyl-CoA lyase.	0	0.208791	0.303952
	EC:4.2.1.66	cyanide hydratase.	0	0.208791	0.303952
	EC:4.3.1.30	dTDP-4-amino-4,6-dideoxy-D-glucose ammonia-lyase.	0	0.208791	0.303952
	EC:5.3.99.3	prostaglandin-E synthase.	0	0.208791	0.303952
	EC:5.4.2.3	phosphoacetylglucosamine mutase.	0	0.208791	0.303952
	EC:5.4.99.42	tRNA pseudouridine(31) synthase.	0	0.208791	0.303952
	EC:6.2.1.12	4-coumarate--CoA ligase.	0	0.208791	0.303952
	EC:2.4.2.54	beta-ribofuranosylphenol 5'-phosphate synthase.	0	0.208791	0.303952
	EC:2.7.1.68	1-phosphatidylinositol-4-phosphate 5-kinase.	0	0.208791	0.303952
	EC:4.1.1.79	sulfopyruvate decarboxylase.	0	0.208791	0.303952
	EC:6.2.1.45	E1 ubiquitin-activating enzyme.	0	0.208791	0.303952
	EC:1.1.1.376	L-arabinose 1-dehydrogenase [NAD(P)(+)].	0	0.208791	0.303952
	EC:1.14.17.3	peptidylglycine monooxygenase.	0	0.208791	0.303952
	EC:2.3.1.228	isovaleryl-homoserine lactone synthase.	0	0.208791	0.303952
	EC:2.3.1.229	4-coumaroyl-homoserine lactone synthase.	0	0.208791	0.303952
	EC:2.7.1.164	O-phosphoseryl-tRNA(Sec) kinase.	0	0.208791	0.303952
	EC:1.1.1.101	acylglycerone-phosphate reductase.	0	0.208791	0.303952
	EC:1.1.1.313	sulfoacetaldehyde reductase (NADPH).	0	0.208791	0.303952
	EC:1.13.11.16	3-carboxyethylcatechol 2,3-dioxygenase.	0	0.208791	0.303952
	EC:1.14.13.72	-	0	0.208791	0.303952
	EC:1.3.1.74	2-alkenal reductase [NAD(P)(+)].	0	0.208791	0.303952
	EC:2.1.1.229	tRNA (carboxymethyluridine(34)-5-O)-methyltransferase.	0	0.208791	0.303952
	EC:2.1.1.268	tRNA(Thr) (cytosine(32)-N(3))-methyltransferase.	0	0.208791	0.303952
	EC:2.1.1.295	2-methyl-6-phytyl-1,4-hydroquinone methyltransferase.	0	0.208791	0.303952
	EC:2.1.1.309	18S rRNA (guanine(1575)-N(7))-methyltransferase.	0	0.208791	0.303952
	EC:2.3.1.207	beta-ketodecanoyl-[acyl-carrier-protein] synthase.	0	0.208791	0.303952
	EC:2.3.1.75	long-chain-alcohol O-fatty-acyltransferase.	0	0.208791	0.303952
	EC:2.3.1.76	retinol O-fatty-acyltransferase.	0	0.208791	0.303952
	EC:2.4.1.246	mannosylfructose-phosphate synthase.	0	0.208791	0.303952
	EC:2.4.1.82	galactinol--sucrose galactosyltransferase.	0	0.208791	0.303952
	EC:2.5.1.117	homogentisate solanesyltransferase.	0	0.208791	0.303952
	EC:2.6.1.50	glutamine--scyllo-inositol transaminase.	0	0.208791	0.303952
	EC:2.7.1.81	hydroxylysine kinase.	0	0.208791	0.303952
	EC:2.7.13.1	protein-histidine pros-kinase.	0	0.208791	0.303952
	EC:2.8.2.23	[heparan sulfate]-glucosamine 3-sulfotransferase 1.	0	0.208791	0.303952
	EC:3.1.1.27	4-pyridoxolactonase.	0	0.208791	0.303952
	EC:3.5.1.31	formylmethionine deformylase.	0	0.208791	0.303952
	EC:4.1.2.51	2-dehydro-3-deoxy-D-gluconate aldolase.	0	0.208791	0.303952
	EC:4.3.1.24	phenylalanine ammonia-lyase.	0	0.208791	0.303952
	EC:5.1.1.14	nocardicin-A epimerase.	0	0.208791	0.303952
	EC:5.1.3.27	dTDP-4-dehydro-6-deoxy-D-glucose 3-epimerase.	0	0.208791	0.303952
	EC:5.2.1.2	maleylacetoacetate isomerase.	0	0.208791	0.303952
	EC:1.1.1.341	CDP-abequose synthase.	0	0.208791	0.303952
	EC:1.14.12.4	-	0	0.208791	0.303952
	EC:1.14.13.151	-	0	0.208791	0.303952
	EC:1.14.13.84	4-hydroxyacetophenone monooxygenase.	0	0.208791	0.303952
	EC:1.8.7.2	ferredoxin:thioredoxin reductase.	0	0.208791	0.303952
	EC:3.1.3.39	streptomycin-6-phosphatase.	0	0.208791	0.303952
	EC:3.4.21.59	tryptase.	0	0.208791	0.303952
	EC:3.4.24.34	neutrophil collagenase.	0	0.208791	0.303952
	EC:3.6.1.64	inosine diphosphate phosphatase.	0	0.208791	0.303952
	EC:6.3.2.49	L-alanine--L-anticapsin ligase.	0	0.208791	0.303952
	EC:1.1.1.21	aldose reductase.	0	0.208791	0.303952
	EC:1.1.1.234	flavanone 4-reductase.	0	0.208791	0.303952
	EC:1.1.1.292	1,5-anhydro-D-fructose reductase (1,5-anhydro-D-mannitol-forming).	0	0.208791	0.303952
	EC:1.1.1.316	L-galactose 1-dehydrogenase.	0	0.208791	0.303952
	EC:1.1.1.344	dTDP-6-deoxy-L-talose 4-dehydrogenase [NAD(P)(+)].	0	0.208791	0.303952
	EC:1.1.1.347	geraniol dehydrogenase (NAD(+)).	0	0.208791	0.303952
	EC:1.1.1.65	pyridoxine 4-dehydrogenase.	0	0.208791	0.303952
	EC:1.1.1.8	glycerol-3-phosphate dehydrogenase (NAD(+)).	0	0.208791	0.303952
	EC:1.12.98.2	5,10-methenyltetrahydromethanopterin hydrogenase.	0	0.208791	0.303952
	EC:1.13.11.25	3,4-dihydroxy-9,10-secoandrosta-1,3,5(10)-triene-9,17-dione 4,5-	0	0.208791	0.303952
	EC:1.13.11.55	sulfur oxygenase/reductase.	0	0.208791	0.303952
	EC:1.13.11.9	2,5-dihydroxypyridine 5,6-dioxygenase.	0	0.208791	0.303952
	EC:1.14.11.30	hypoxia-inducible factor-asparagine dioxygenase.	0	0.208791	0.303952
	EC:1.14.12.11	toluene dioxygenase.	0	0.208791	0.303952
	EC:1.14.12.18	biphenyl 2,3-dioxygenase.	0	0.208791	0.303952
	EC:1.14.12.3	benzene 1,2-dioxygenase.	0	0.208791	0.303952
	EC:1.14.13.10	2,6-dihydroxypyridine 3-monooxygenase.	0	0.208791	0.303952
	EC:1.14.13.107	limonene 1,2-monooxygenase.	0	0.208791	0.303952
	EC:1.14.13.113	FAD-dependent urate hydroxylase.	0	0.208791	0.303952
	EC:1.14.13.172	salicylate 5-hydroxylase.	0	0.208791	0.303952
	EC:1.14.19.20	Delta(7)-sterol 5(6)-desaturase.	0	0.208791	0.303952
	EC:1.14.19.8	pentalenolactone synthase.	0	0.208791	0.303952
	EC:1.17.5.1	phenylacetyl-CoA dehydrogenase.	0	0.208791	0.303952
	EC:1.17.99.2	ethylbenzene hydroxylase.	0	0.208791	0.303952
	EC:1.2.1.80	long-chain acyl-[acyl-carrier-protein] reductase.	0	0.208791	0.303952
	EC:1.2.1.89	D-glyceraldehyde dehydrogenase (NADP(+)).	0	0.208791	0.303952
	EC:1.3.1.53	(3S,4R)-3,4-dihydroxycyclohexa-1,5-diene-1,4-dicarboxylate dehydrogenase.	0	0.208791	0.303952
	EC:1.3.1.84	acrylyl-CoA reductase (NADPH).	0	0.208791	0.303952
	EC:1.3.1.89	tRNA-dihydrouridine(47) synthase [NAD(P)(+)].	0	0.208791	0.303952
	EC:1.3.7.3	phycoerythrobilin:ferredoxin oxidoreductase.	0	0.208791	0.303952
	EC:1.3.7.5	phycocyanobilin:ferredoxin oxidoreductase.	0	0.208791	0.303952
	EC:1.3.8.12	(2S)-methylsuccinyl-CoA dehydrogenase.	0	0.208791	0.303952
	EC:1.4.1.23	valine dehydrogenase (NAD(+)).	0	0.208791	0.303952
	EC:1.4.9.1	methylamine dehydrogenase (amicyanin).	0	0.208791	0.303952
	EC:1.5.1.15	methylenetetrahydrofolate dehydrogenase (NAD(+)).	0	0.208791	0.303952
	EC:1.5.1.43	carboxynorspermidine synthase.	0	0.208791	0.303952
	EC:1.5.1.45	FAD reductase [NAD(P)H].	0	0.208791	0.303952
	EC:1.5.1.6	formyltetrahydrofolate dehydrogenase.	0	0.208791	0.303952
	EC:1.5.98.1	methylenetetrahydromethanopterin dehydrogenase.	0	0.208791	0.303952
	EC:1.5.99.12	cytokinin dehydrogenase.	0	0.208791	0.303952
	EC:2.1.1.112	glucuronoxylan 4-O-methyltransferase.	0	0.208791	0.303952
	EC:2.1.1.140	(S)-coclaurine-N-methyltransferase.	0	0.208791	0.303952
	EC:2.1.1.206	tRNA (cytidine(56)-2'-O)-methyltransferase.	0	0.208791	0.303952
	EC:2.1.1.235	dTDP-3-amino-3,6-dideoxy-alpha-D-glucopyranose N,N-dimethyltransferase.	0	0.208791	0.303952
	EC:2.1.1.28	phenylethanolamine N-methyltransferase.	0	0.208791	0.303952
	EC:2.1.1.282	tRNA(Phe) 7-[(3-amino-3-carboxypropyl)-4-demethylwyosine(37)-N(4)]-	0	0.208791	0.303952
	EC:2.3.1.101	formylmethanofuran--tetrahydromethanopterin N-formyltransferase.	0	0.208791	0.303952
	EC:2.3.1.159	acridone synthase.	0	0.208791	0.303952
	EC:2.3.1.165	6-methylsalicylic acid synthase.	0	0.208791	0.303952
	EC:2.3.1.233	1,3,6,8-tetrahydroxynaphthalene synthase.	0	0.208791	0.303952
	EC:2.3.1.85	fatty-acid synthase system.	0	0.208791	0.303952
	EC:2.3.2.15	glutathione gamma-glutamylcysteinyltransferase.	0	0.208791	0.303952
	EC:2.4.1.251	GlcA-beta-(1->2)-D-Man-alpha-(1->3)-D-Glc-beta-(1->4)-D-Glc-alpha-1-	0	0.208791	0.303952
	EC:2.4.1.34	1,3-beta-glucan synthase.	0	0.208791	0.303952
	EC:2.4.1.46	monogalactosyldiacylglycerol synthase.	0	0.208791	0.303952
	EC:2.4.2.26	protein xylosyltransferase.	0	0.208791	0.303952
	EC:2.5.1.66	N(2)-(2-carboxyethyl)arginine synthase.	0	0.208791	0.303952
	EC:2.7.1.178	2-dehydro-3-deoxyglucono/galactono-kinase.	0	0.208791	0.303952
	EC:2.7.8.24	phosphatidylcholine synthase.	0	0.208791	0.303952
	EC:2.7.9.4	alpha-glucan, water dikinase.	0	0.208791	0.303952
	EC:2.8.2.1	aryl sulfotransferase.	0	0.208791	0.303952
	EC:2.8.2.14	bile-salt sulfotransferase.	0	0.208791	0.303952
	EC:3.1.1.77	acyloxyacyl hydrolase.	0	0.208791	0.303952
	EC:3.1.1.95	aclacinomycin methylesterase.	0	0.208791	0.303952
	EC:3.1.2.25	phenylacetyl-CoA hydrolase.	0	0.208791	0.303952
	EC:3.1.4.11	phosphoinositide phospholipase C.	0	0.208791	0.303952
	EC:3.1.4.56	7,8-dihydroneopterin 2',3'-cyclic phosphate phosphodiesterase.	0	0.208791	0.303952
	EC:3.2.1.15	endo-polygalacturonase.	0	0.208791	0.303952
	EC:3.2.1.151	xyloglucan-specific endo-beta-1,4-glucanase.	0	0.208791	0.303952
	EC:3.2.1.152	mannosylglycoprotein endo-beta-mannosidase.	0	0.208791	0.303952
	EC:3.2.1.166	heparanase.	0	0.208791	0.303952
	EC:3.2.1.185	non-reducing end beta-L-arabinofuranosidase.	0	0.208791	0.303952
	EC:3.2.1.6	endo-1,3(4)-beta-glucanase.	0	0.208791	0.303952
	EC:3.4.11.24	aminopeptidase S.	0	0.208791	0.303952
	EC:3.4.14.12	Xaa-Xaa-Pro tripeptidyl-peptidase.	0	0.208791	0.303952
	EC:3.4.21.100	sedolisin.	0	0.208791	0.303952
	EC:3.4.21.109	matriptase.	0	0.208791	0.303952
	EC:3.4.21.82	glutamyl endopeptidase II.	0	0.208791	0.303952
	EC:3.4.24.64	mitochondrial processing peptidase.	0	0.208791	0.303952
	EC:3.4.24.83	anthrax lethal factor endopeptidase.	0	0.208791	0.303952
	EC:3.4.25.1	proteasome endopeptidase complex.	0	0.208791	0.303952
	EC:3.5.1.106	N-formylmaleamate deformylase.	0	0.208791	0.303952
	EC:3.5.1.114	N-acyl-aromatic-L-amino acid amidohydrolase.	0	0.208791	0.303952
	EC:3.5.1.15	aspartoacylase.	0	0.208791	0.303952
	EC:3.5.1.77	N-carbamoyl-D-amino-acid hydrolase.	0	0.208791	0.303952
	EC:3.5.2.12	6-aminohexanoate-cyclic-dimer hydrolase.	0	0.208791	0.303952
	EC:3.5.4.35	tRNA(cytosine(8)) deaminase.	0	0.208791	0.303952
	EC:4.1.1.28	aromatic-L-amino-acid decarboxylase.	0	0.208791	0.303952
	EC:4.2.1.147	5,6,7,8-tetrahydromethanopterin hydro-lyase.	0	0.208791	0.303952
	EC:5.1.1.19	O-ureido-serine racemase.	0	0.208791	0.303952
	EC:5.4.99.8	cycloartenol synthase.	0	0.208791	0.303952
	EC:5.99.1.4	2-hydroxychromene-2-carboxylate isomerase.	0	0.208791	0.303952
	EC:6.3.4.10	biotin--[propionyl-CoA-carboxylase (ATP-hydrolyzing)] ligase.	0	0.208791	0.303952
	EC:6.3.4.11	biotin--[methylcrotonoyl-CoA-carboxylase] ligase.	0	0.208791	0.303952
	EC:6.3.4.9	biotin--[methylmalonyl-CoA-carboxytransferase] ligase.	0	0.208791	0.303952
	EC:6.4.1.8	acetophenone carboxylase.	0	0.208791	0.303952
	EC:1.14.13.122	chlorophyllide a oxygenase.	0	0.208791	0.303952
	EC:1.14.13.186	-	0	0.208791	0.303952
	EC:1.14.13.38	anhydrotetracycline 6-monooxygenase.	0	0.208791	0.303952
	EC:1.7.2.6	hydroxylamine dehydrogenase.	0	0.208791	0.303952
	EC:2.1.1.285	demethyldecarbamoylnovobiocin O-methyltransferase.	0	0.208791	0.303952
	EC:2.3.1.230	2-heptyl-4(1H)-quinolone synthase.	0	0.208791	0.303952
	EC:2.3.2.28	L-allo-isoleucyltransferase.	0	0.208791	0.303952
	EC:2.4.1.290	N,N'-diacetylbacillosaminyl-diphospho-undecaprenol alpha-1,3-N-	0	0.208791	0.303952
	EC:2.5.1.89	tritrans,polycis-undecaprenyl-diphosphate synthase [geranylgeranyl-	0	0.208791	0.303952
	EC:3.1.1.75	poly(3-hydroxybutyrate) depolymerase.	0	0.208791	0.303952
	EC:6.2.1.19	long-chain-fatty-acid--protein ligase.	0	0.208791	0.303952
	EC:6.3.4.22	tRNA(Ile)(2)-agmatinylcytidine synthase.	0	0.208791	0.303952
	EC:1.14.18.7	dihydroceramide fatty acyl 2-hydroxylase.	0	0.208791	0.303952
	EC:2.7.7.64	UTP-monosaccharide-1-phosphate uridylyltransferase.	0	0.208791	0.303952
	EC:1.1.1.178	3-hydroxy-2-methylbutyryl-CoA dehydrogenase.	0	0.208791	0.303952
	EC:1.1.1.294	chlorophyll(ide) b reductase.	0	0.208791	0.303952
	EC:1.13.11.20	cysteine dioxygenase.	0	0.208791	0.303952
	EC:1.13.11.59	torulene dioxygenase.	0	0.208791	0.303952
	EC:1.14.11.36	pentalenolactone F synthase.	0	0.208791	0.303952
	EC:1.14.13.154	erythromycin 12 hydroxylase.	0	0.208791	0.303952
	EC:1.14.13.180	aklavinone 12-hydroxylase.	0	0.208791	0.303952
	EC:1.14.13.188	-	0	0.208791	0.303952
	EC:1.14.13.25	methane monooxygenase (soluble).	0	0.208791	0.303952
	EC:1.14.19.9	tryptophan 7-halogenase.	0	0.208791	0.303952
	EC:1.14.21.7	-	0	0.208791	0.303952
	EC:1.2.1.32	aminomuconate-semialdehyde dehydrogenase.	0	0.208791	0.303952
	EC:1.2.1.85	2-hydroxymuconate-6-semialdehyde dehydrogenase.	0	0.208791	0.303952
	EC:1.3.1.71	Delta(24(24(1)))-sterol reductase.	0	0.208791	0.303952
	EC:1.4.3.20	L-lysine 6-oxidase.	0	0.208791	0.303952
	EC:1.6.3.1	NAD(P)H oxidase (H2O2-forming).	0	0.208791	0.303952
	EC:1.8.4.14	L-methionine (R)-S-oxide reductase.	0	0.208791	0.303952
	EC:2.1.1.204	tRNA (cytosine(38)-C(5))-methyltransferase.	0	0.208791	0.303952
	EC:2.1.1.98	diphthine synthase.	0	0.208791	0.303952
	EC:2.3.1.102	N(6)-hydroxylysine O-acetyltransferase.	0	0.208791	0.303952
	EC:2.3.1.50	serine C-palmitoyltransferase.	0	0.208791	0.303952
	EC:2.3.2.26	HECT-type E3 ubiquitin transferase.	0	0.208791	0.303952
	EC:2.4.1.232	initiation-specific alpha-1,6-mannosyltransferase.	0	0.208791	0.303952
	EC:2.4.1.264	D-Man-alpha-(1->3)-D-Glc-beta-(1->4)-D-Glc-alpha-1-diphosphoundecaprenol	0	0.208791	0.303952
	EC:2.4.1.277	10-deoxymethynolide desosaminyltransferase.	0	0.208791	0.303952
	EC:2.4.1.292	GalNAc-alpha-(1->4)-GalNAc-alpha-(1->3)-diNAcBac-PP-undecaprenol alpha-	0	0.208791	0.303952
	EC:2.4.2.31	NAD(+)--protein-arginine ADP-ribosyltransferase.	0	0.208791	0.303952
	EC:2.7.1.119	hygromycin-B 7''-O-kinase.	0	0.208791	0.303952
	EC:2.7.3.3	arginine kinase.	0	0.208791	0.303952
	EC:2.7.7.74	1L-myo-inositol 1-phosphate cytidylyltransferase.	0	0.208791	0.303952
	EC:2.7.9.5	phosphoglucan, water dikinase.	0	0.208791	0.303952
	EC:3.1.1.8	cholinesterase.	0	0.208791	0.303952
	EC:3.1.1.83	monoterpene epsilon-lactone hydrolase.	0	0.208791	0.303952
	EC:3.1.13.4	poly(A)-specific ribonuclease.	0	0.208791	0.303952
	EC:3.2.1.59	glucan endo-1,3-alpha-glucosidase.	0	0.208791	0.303952
	EC:3.3.2.8	limonene-1,2-epoxide hydrolase.	0	0.208791	0.303952
	EC:3.4.23.42	thermopsin.	0	0.208791	0.303952
	EC:3.4.24.20	peptidyl-Lys metalloendopeptidase.	0	0.208791	0.303952
	EC:3.5.1.56	N,N-dimethylformamidase.	0	0.208791	0.303952
	EC:3.5.99.4	-	0	0.208791	0.303952
	EC:4.1.3.41	3-hydroxy-D-aspartate aldolase.	0	0.208791	0.303952
	EC:4.1.3.45	3-hydroxybenzoate synthase.	0	0.208791	0.303952
	EC:4.1.99.5	aldehyde oxygenase (deformylating).	0	0.208791	0.303952
	EC:4.2.1.92	hydroperoxide dehydratase.	0	0.208791	0.303952
	EC:4.2.3.7	pentalenene synthase.	0	0.208791	0.303952
	EC:5.1.99.4	alpha-methylacyl-CoA racemase.	0	0.208791	0.303952
	EC:5.3.99.7	styrene-oxide isomerase.	0	0.208791	0.303952
	EC:6.2.1.27	4-hydroxybenzoate--CoA ligase.	0	0.208791	0.303952
	EC:6.3.2.33	tetrahydrosarcinapterin synthase.	0	0.208791	0.303952
	EC:6.3.4.16	carbamoyl-phosphate synthase (ammonia).	0	0.208791	0.303952
	EC:1.1.3.43	paromamine 6'-oxidase.	0	0.208791	0.303952
	EC:1.1.3.44	6'''-hydroxyneomycin C oxidase.	0	0.208791	0.303952
	EC:1.14.21.9	-	0	0.208791	0.303952
	EC:1.2.1.77	3,4-dehydroadipyl-CoA semialdehyde dehydrogenase (NADP(+)).	0	0.208791	0.303952
	EC:2.4.1.252	GDP-mannose:cellobiosyl-diphosphopolyprenol alpha-mannosyltransferase.	0	0.208791	0.303952
	EC:2.4.2.37	NAD(+)--dinitrogen-reductase ADP-D-ribosyltransferase.	0	0.208791	0.303952
	EC:2.6.1.93	neamine transaminase.	0	0.208791	0.303952
	EC:2.6.1.94	2'-deamino-2'-hydroxyneamine transaminase.	0	0.208791	0.303952
	EC:2.6.1.95	neomycin C transaminase.	0	0.208791	0.303952
	EC:2.7.1.46	L-arabinokinase.	0	0.208791	0.303952
	EC:2.7.11.24	mitogen-activated protein kinase.	0	0.208791	0.303952
	EC:3.2.1.165	exo-1,4-beta-D-glucosaminidase.	0	0.208791	0.303952
	EC:3.4.24.61	nardilysin.	0	0.208791	0.303952
	EC:3.5.1.52	peptide-N(4)-(N-acetyl-beta-glucosaminyl)asparagine amidase.	0	0.208791	0.303952
	EC:3.6.1.16	CDP-glycerol diphosphatase.	0	0.208791	0.303952
	EC:3.6.1.53	Mn(2+)-dependent ADP-ribose/CDP-alcohol diphosphatase.	0	0.208791	0.303952
	EC:4.1.1.64	2,2-dialkylglycine decarboxylase (pyruvate).	0	0.208791	0.303952
	EC:4.1.2.27	sphinganine-1-phosphate aldolase.	0	0.208791	0.303952
	EC:4.2.1.136	ADP-dependent NAD(P)H-hydrate dehydratase.	0	0.208791	0.303952
	EC:4.2.1.56	itaconyl-CoA hydratase.	0	0.208791	0.303952
	EC:4.2.2.19	chondroitin B lyase.	0	0.208791	0.303952
	EC:4.3.1.23	tyrosine ammonia-lyase.	0	0.208791	0.303952
	EC:1.1.1.211	long-chain-3-hydroxyacyl-CoA dehydrogenase.	0	0.208791	0.303952
	EC:1.1.1.244	methanol dehydrogenase.	0	0.208791	0.303952
	EC:1.1.1.276	serine 3-dehydrogenase (NADP(+)).	0	0.208791	0.303952
	EC:1.13.11.39	biphenyl-2,3-diol 1,2-dioxygenase.	0	0.208791	0.303952
	EC:1.2.1.50	long-chain-fatty-acyl-CoA reductase.	0	0.208791	0.303952
	EC:1.5.98.2	5,10-methylenetetrahydromethanopterin reductase.	0	0.208791	0.303952
	EC:1.5.99.15	dihydromethanopterin reductase (acceptor).	0	0.208791	0.303952
	EC:2.1.1.143	24-methylenesterol C-methyltransferase.	0	0.208791	0.303952
	EC:2.3.1.133	shikimate O-hydroxycinnamoyltransferase.	0	0.208791	0.303952
	EC:2.5.1.43	nicotianamine synthase.	0	0.208791	0.303952
	EC:2.7.1.179	kanosamine kinase.	0	0.208791	0.303952
	EC:2.7.3.2	creatine kinase.	0	0.208791	0.303952
	EC:3.4.14.9	tripeptidyl-peptidase I.	0	0.208791	0.303952
	EC:3.4.17.22	metallocarboxypeptidase D.	0	0.208791	0.303952
	EC:3.4.21.71	pancreatic elastase II.	0	0.208791	0.303952
	EC:3.7.1.13	2-hydroxy-6-oxo-6-(2-aminophenyl)hexa-2,4-dienoate hydrolase.	0	0.208791	0.303952
	EC:5.4.99.37	dammaradiene synthase.	0	0.208791	0.303952
	EC:1.1.1.102	3-dehydrosphinganine reductase.	0	0.208791	0.303952
	EC:1.1.1.145	3beta-hydroxy-Delta(5)-steroid dehydrogenase.	0	0.208791	0.303952
	EC:1.1.1.184	carbonyl reductase (NADPH).	0	0.208791	0.303952
	EC:1.1.1.189	prostaglandin-E2 9-reductase.	0	0.208791	0.303952
	EC:1.1.1.197	15-hydroxyprostaglandin dehydrogenase (NADP(+)).	0	0.208791	0.303952
	EC:1.1.1.208	(+)-neomenthol dehydrogenase.	0	0.208791	0.303952
	EC:1.1.1.237	hydroxyphenylpyruvate reductase.	0	0.208791	0.303952
	EC:1.1.1.239	3alpha-(17beta)-hydroxysteroid dehydrogenase (NAD(+)).	0	0.208791	0.303952
	EC:1.1.1.252	tetrahydroxynaphthalene reductase.	0	0.208791	0.303952
	EC:1.1.1.257	4-(hydroxymethyl)benzenesulfonate dehydrogenase.	0	0.208791	0.303952
	EC:1.1.1.312	2-hydroxy-4-carboxymuconate semialdehyde hemiacetal dehydrogenase.	0	0.208791	0.303952
	EC:1.1.1.327	5-exo-hydroxycamphor dehydrogenase.	0	0.208791	0.303952
	EC:1.1.1.387	L-serine 3-dehydrogenase (NAD(+)).	0	0.208791	0.303952
	EC:1.1.1.62	17beta-estradiol 17-dehydrogenase.	0	0.208791	0.303952
	EC:1.1.2.6	polyvinyl alcohol dehydrogenase (cytochrome).	0	0.208791	0.303952
	EC:1.1.2.7	methanol dehydrogenase (cytochrome c).	0	0.208791	0.303952
	EC:1.1.3.37	D-arabinono-1,4-lactone oxidase.	0	0.208791	0.303952
	EC:1.1.3.45	aclacinomycin-N oxidase.	0	0.208791	0.303952
	EC:1.1.99.24	hydroxyacid-oxoacid transhydrogenase.	0	0.208791	0.303952
	EC:1.10.3.1	catechol oxidase.	0	0.208791	0.303952
	EC:1.10.3.11	ubiquinol oxidase (non-electrogenic).	0	0.208791	0.303952
	EC:1.10.3.2	laccase.	0	0.208791	0.303952
	EC:1.10.3.3	L-ascorbate oxidase.	0	0.208791	0.303952
	EC:1.10.5.1	ribosyldihydronicotinamide dehydrogenase (quinone).	0	0.208791	0.303952
	EC:1.13.11.18	persulfide dioxygenase.	0	0.208791	0.303952
	EC:1.13.11.46	4-hydroxymandelate synthase.	0	0.208791	0.303952
	EC:1.13.11.58	linoleate 9S-lipoxygenase.	0	0.208791	0.303952
	EC:1.13.11.63	beta-carotene 15,15'-dioxygenase.	0	0.208791	0.303952
	EC:1.13.11.71	carotenoid-9',10'-cleaving dioxygenase.	0	0.208791	0.303952
	EC:1.13.11.75	all-trans-8'-apo-beta-carotenal 15,15'-oxygenase.	0	0.208791	0.303952
	EC:1.13.11.80	(3,5-dihydroxyphenyl)acetyl-CoA 1,2-dioxygenase.	0	0.208791	0.303952
	EC:1.13.12.4	lactate 2-monooxygenase.	0	0.208791	0.303952
	EC:1.14.11.18	phytanoyl-CoA dioxygenase.	0	0.208791	0.303952
	EC:1.14.11.19	-	0	0.208791	0.303952
	EC:1.14.11.2	procollagen-proline 4-dioxygenase.	0	0.208791	0.303952
	EC:1.14.11.21	clavaminate synthase.	0	0.208791	0.303952
	EC:1.14.11.39	L-asparagine oxygenase.	0	0.208791	0.303952
	EC:1.14.11.9	flavanone 3-dioxygenase.	0	0.208791	0.303952
	EC:1.14.12.1	anthranilate 1,2-dioxygenase (deaminating, decarboxylating).	0	0.208791	0.303952
	EC:1.14.12.12	naphthalene 1,2-dioxygenase.	0	0.208791	0.303952
	EC:1.14.12.22	carbazole 1,9a-dioxygenase.	0	0.208791	0.303952
	EC:1.14.13.100	-	0	0.208791	0.303952
	EC:1.14.13.133	-	0	0.208791	0.303952
	EC:1.14.13.159	-	0	0.208791	0.303952
	EC:1.14.13.163	6-hydroxy-3-succinoylpyridine 3-monooxygenase.	0	0.208791	0.303952
	EC:1.14.13.182	2-heptyl-3-hydroxy-4(1H)-quinolone synthase.	0	0.208791	0.303952
	EC:1.14.13.23	3-hydroxybenzoate 4-monooxygenase.	0	0.208791	0.303952
	EC:1.14.13.50	pentachlorophenol monooxygenase.	0	0.208791	0.303952
	EC:1.14.14.3	bacterial luciferase.	0	0.208791	0.303952
	EC:1.14.17.4	aminocyclopropanecarboxylate oxidase.	0	0.208791	0.303952
	EC:1.14.18.1	tyrosinase.	0	0.208791	0.303952
	EC:1.14.99.1	prostaglandin-endoperoxide synthase.	0	0.208791	0.303952
	EC:1.14.99.29	deoxyhypusine monooxygenase.	0	0.208791	0.303952
	EC:1.17.1.3	leucoanthocyanidin reductase.	0	0.208791	0.303952
	EC:1.2.1.26	2,5-dioxovalerate dehydrogenase.	0	0.208791	0.303952
	EC:1.2.1.31	L-aminoadipate-semialdehyde dehydrogenase.	0	0.208791	0.303952
	EC:1.2.1.73	sulfoacetaldehyde dehydrogenase.	0	0.208791	0.303952
	EC:1.2.1.83	3-succinoylsemialdehyde-pyridine dehydrogenase.	0	0.208791	0.303952
	EC:1.2.1.84	alcohol-forming fatty acyl-CoA reductase.	0	0.208791	0.303952
	EC:1.2.7.6	glyceraldehyde-3-phosphate dehydrogenase (ferredoxin).	0	0.208791	0.303952
	EC:1.3.1.101	2,3-bis-O-geranylgeranyl-sn-glycerol 1-phosphate reductase [NAD(P)H].	0	0.208791	0.303952
	EC:1.3.1.105	2-methylene-furan-3-one reductase.	0	0.208791	0.303952
	EC:1.3.1.42	12-oxophytodienoate reductase.	0	0.208791	0.303952
	EC:1.3.1.56	cis-2,3-dihydrobiphenyl-2,3-diol dehydrogenase.	0	0.208791	0.303952
	EC:1.3.1.58	2,3-dihydroxy-2,3-dihydro-p-cumate dehydrogenase.	0	0.208791	0.303952
	EC:1.3.1.6	fumarate reductase (NADH).	0	0.208791	0.303952
	EC:1.3.1.64	phthalate 4,5-cis-dihydrodiol dehydrogenase.	0	0.208791	0.303952
	EC:1.3.1.78	arogenate dehydrogenase (NADP(+)).	0	0.208791	0.303952
	EC:1.3.3.14	aclacinomycin-A oxidase.	0	0.208791	0.303952
	EC:1.3.7.11	2,3-bis-O-geranylgeranyl-sn-glycero-phospholipid reductase.	0	0.208791	0.303952
	EC:1.5.1.1	1-piperideine-2-carboxylate/1-pyrroline-2-carboxylate reductase	0	0.208791	0.303952
	EC:1.5.1.25	thiomorpholine-carboxylate dehydrogenase.	0	0.208791	0.303952
	EC:1.5.1.33	pteridine reductase.	0	0.208791	0.303952
	EC:1.5.1.37	FAD reductase (NADH).	0	0.208791	0.303952
	EC:1.5.1.47	dihydromethanopterin reductase [NAD(P)(+)].	0	0.208791	0.303952
	EC:1.5.1.49	1-pyrroline-2-carboxylate reductase [NAD(P)H].	0	0.208791	0.303952
	EC:1.5.3.7	L-pipecolate oxidase.	0	0.208791	0.303952
	EC:1.5.8.3	sarcosine dehydrogenase.	0	0.208791	0.303952
	EC:1.5.99.13	D-proline dehydrogenase.	0	0.208791	0.303952
	EC:1.7.1.4	nitrite reductase [NAD(P)H].	0	0.208791	0.303952
	EC:1.8.2.4	dimethyl sulfide:cytochrome c2 reductase.	0	0.208791	0.303952
	EC:1.8.4.2	protein-disulfide reductase (glutathione).	0	0.208791	0.303952
	EC:1.8.4.9	adenylyl-sulfate reductase (glutathione).	0	0.208791	0.303952
	EC:2.1.1.100	protein-S-isoprenylcysteine O-methyltransferase.	0	0.208791	0.303952
	EC:2.1.1.102	demethylmacrocin O-methyltransferase.	0	0.208791	0.303952
	EC:2.1.1.103	phosphoethanolamine N-methyltransferase.	0	0.208791	0.303952
	EC:2.1.1.152	precorrin-6A synthase (deacetylating).	0	0.208791	0.303952
	EC:2.1.1.157	sarcosine/dimethylglycine N-methyltransferase.	0	0.208791	0.303952
	EC:2.1.1.183	18S rRNA (adenine(1779)-N(6)/adenine(1780)-N(6))-dimethyltransferase.	0	0.208791	0.303952
	EC:2.1.1.218	tRNA (adenine(9)-N(1))-methyltransferase.	0	0.208791	0.303952
	EC:2.1.1.22	carnosine N-methyltransferase.	0	0.208791	0.303952
	EC:2.1.1.221	tRNA (guanine(9)-N(1))-methyltransferase.	0	0.208791	0.303952
	EC:2.1.1.251	methylated-thiol--coenzyme M methyltransferase.	0	0.208791	0.303952
	EC:2.1.1.257	tRNA (pseudouridine(54)-N(1))-methyltransferase.	0	0.208791	0.303952
	EC:2.1.1.260	rRNA small subunit pseudouridine methyltransferase Nep1.	0	0.208791	0.303952
	EC:2.1.1.269	dimethylsulfoniopropionate demethylase.	0	0.208791	0.303952
	EC:2.1.1.284	8-demethylnovobiocic acid C(8)-methyltransferase.	0	0.208791	0.303952
	EC:2.1.1.288	aklanonic acid methyltransferase.	0	0.208791	0.303952
	EC:2.1.1.305	8-demethyl-8-alpha-L-rhamnosyl tetracenomycin-C 2'-O-methyltransferase.	0	0.208791	0.303952
	EC:2.1.1.313	25S rRNA (uracil(2634)-N(3))-methyltransferase.	0	0.208791	0.303952
	EC:2.1.1.49	amine N-methyltransferase.	0	0.208791	0.303952
	EC:2.1.1.6	catechol O-methyltransferase.	0	0.208791	0.303952
	EC:2.1.1.96	thioether S-methyltransferase.	0	0.208791	0.303952
	EC:2.1.3.12	decarbamoylnovobiocin carbamoyltransferase.	0	0.208791	0.303952
	EC:2.1.4.2	scyllo-inosamine-4-phosphate amidinotransferase.	0	0.208791	0.303952
	EC:2.2.1.11	6-deoxy-5-ketofructose 1-phosphate synthase.	0	0.208791	0.303952
	EC:2.3.1.202	UDP-4-amino-4,6-dideoxy-N-acetyl-beta-L-altrosamine N-acetyltransferase.	0	0.208791	0.303952
	EC:2.3.1.227	GDP-perosamine N-acetyltransferase.	0	0.208791	0.303952
	EC:2.3.1.239	10-deoxymethynolide syntase.	0	0.208791	0.303952
	EC:2.3.1.24	sphingosine N-acyltransferase.	0	0.208791	0.303952
	EC:2.3.1.37	5-aminolevulinate synthase.	0	0.208791	0.303952
	EC:2.3.1.74	chalcone synthase.	0	0.208791	0.303952
	EC:2.3.2.21	cyclo(L-tyrosyl-L-tyrosyl) synthase.	0	0.208791	0.303952
	EC:2.4.1.117	dolichyl-phosphate beta-glucosyltransferase.	0	0.208791	0.303952
	EC:2.4.1.132	GDP-Man:Man1GlcNAc2-PP-dolichol alpha-1,3-mannosyltransferase.	0	0.208791	0.303952
	EC:2.4.1.141	N-acetylglucosaminyldiphosphodolichol N-acetylglucosaminyltransferase.	0	0.208791	0.303952
	EC:2.4.1.17	glucuronosyltransferase.	0	0.208791	0.303952
	EC:2.4.1.257	GDP-Man:Man2GlcNAc2-PP-dolichol alpha-1,6-mannosyltransferase.	0	0.208791	0.303952
	EC:2.4.1.283	2-deoxystreptamine N-acetyl-D-glucosaminyltransferase.	0	0.208791	0.303952
	EC:2.4.1.284	2-deoxystreptamine glucosyltransferase.	0	0.208791	0.303952
	EC:2.4.1.303	UDP-Gal:alpha-D-GlcNAc-diphosphoundecaprenol beta-1,3-	0	0.208791	0.303952
	EC:2.4.1.326	aklavinone 7-L-rhodosaminyltransferase.	0	0.208791	0.303952
	EC:2.4.1.328	erythronolide mycarosyltransferase.	0	0.208791	0.303952
	EC:2.4.2.36	NAD(+)--diphthamide ADP-ribosyltransferase.	0	0.208791	0.303952
	EC:2.4.2.57	AMP phosphorylase.	0	0.208791	0.303952
	EC:2.5.1.108	2-(3-amino-3-carboxypropyl)histidine synthase.	0	0.208791	0.303952
	EC:2.5.1.111	4-hydroxyphenylpyruvate 3-dimethylallyltransferase.	0	0.208791	0.303952
	EC:2.5.1.114	tRNA(Phe) (4-demethylwyosine(37)-C(7)) aminocarboxypropyltransferase.	0	0.208791	0.303952
	EC:2.5.1.38	isonocardicin synthase.	0	0.208791	0.303952
	EC:2.5.1.41	phosphoglycerol geranylgeranyltransferase.	0	0.208791	0.303952
	EC:2.5.1.65	O-phosphoserine sulfhydrylase.	0	0.208791	0.303952
	EC:2.5.1.79	thermospermine synthase.	0	0.208791	0.303952
	EC:2.5.1.82	hexaprenyl diphosphate synthase [geranylgeranyl-diphosphate specific].	0	0.208791	0.303952
	EC:2.5.1.83	hexaprenyl-diphosphate synthase [(2E,6E)-farnesyl-diphosphate specific].	0	0.208791	0.303952
	EC:2.5.1.86	trans,polycis-decaprenyl diphosphate synthase.	0	0.208791	0.303952
	EC:2.6.1.30	pyridoxamine--pyruvate transaminase.	0	0.208791	0.303952
	EC:2.6.1.33	dTDP-4-amino-4,6-dideoxy-D-glucose transaminase.	0	0.208791	0.303952
	EC:2.6.1.64	glutamine--phenylpyruvate transaminase.	0	0.208791	0.303952
	EC:2.6.1.7	kynurenine--oxoglutarate transaminase.	0	0.208791	0.303952
	EC:2.6.99.3	O-ureido-L-serine synthase.	0	0.208791	0.303952
	EC:2.7.1.13	dehydrogluconokinase.	0	0.208791	0.303952
	EC:2.7.1.145	deoxynucleoside kinase.	0	0.208791	0.303952
	EC:2.7.1.154	phosphatidylinositol-4-phosphate 3-kinase.	0	0.208791	0.303952
	EC:2.7.1.169	pantoate kinase.	0	0.208791	0.303952
	EC:2.7.1.174	diacylglycerol kinase (CTP).	0	0.208791	0.303952
	EC:2.7.1.43	glucuronokinase.	0	0.208791	0.303952
	EC:2.7.1.91	sphingosine kinase.	0	0.208791	0.303952
	EC:2.7.11.16	[G-protein-coupled receptor] kinase.	0	0.208791	0.303952
	EC:2.7.11.17	calcium/calmodulin-dependent protein kinase.	0	0.208791	0.303952
	EC:2.7.11.23	[RNA-polymerase]-subunit kinase.	0	0.208791	0.303952
	EC:2.7.4.26	isopentenyl phosphate kinase.	0	0.208791	0.303952
	EC:2.7.7.48	RNA-directed RNA polymerase.	0	0.208791	0.303952
	EC:2.7.8.11	CDP-diacylglycerol--inositol 3-phosphatidyltransferase.	0	0.208791	0.303952
	EC:2.7.8.15	UDP-N-acetylglucosamine--dolichyl-phosphate	0	0.208791	0.303952
	EC:2.7.8.17	UDP-N-acetylglucosamine--lysosomal-enzyme	0	0.208791	0.303952
	EC:2.7.8.28	2-phospho-L-lactate transferase.	0	0.208791	0.303952
	EC:2.7.8.39	archaetidylinositol phosphate synthase.	0	0.208791	0.303952
	EC:3.1.1.13	sterol esterase.	0	0.208791	0.303952
	EC:3.1.1.23	acylglycerol lipase.	0	0.208791	0.303952
	EC:3.1.1.47	1-alkyl-2-acetylglycerophosphocholine esterase.	0	0.208791	0.303952
	EC:3.1.1.72	acetylxylan esterase.	0	0.208791	0.303952
	EC:3.1.1.96	D-aminoacyl-tRNA deacylase.	0	0.208791	0.303952
	EC:3.1.25.1	deoxyribonuclease (pyrimidine dimer).	0	0.208791	0.303952
	EC:3.1.3.29	N-acylneuraminate-9-phosphatase.	0	0.208791	0.303952
	EC:3.1.3.79	mannosylfructose-phosphate phosphatase.	0	0.208791	0.303952
	EC:3.1.4.44	glycerophosphoinositol glycerophosphodiesterase.	0	0.208791	0.303952
	EC:3.1.4.50	glycosylphosphatidylinositol phospholipase D.	0	0.208791	0.303952
	EC:3.1.4.53	3',5'-cyclic-AMP phosphodiesterase.	0	0.208791	0.303952
	EC:3.1.4.54	N-acetylphosphatidylethanolamine-hydrolyzing phospholipase D.	0	0.208791	0.303952
	EC:3.1.6.4	N-acetylgalactosamine-6-sulfatase.	0	0.208791	0.303952
	EC:3.1.7.8	-	0	0.208791	0.303952
	EC:3.1.7.9	isotuberculosinol synthase.	0	0.208791	0.303952
	EC:3.2.1.101	mannan endo-1,6-alpha-mannosidase.	0	0.208791	0.303952
	EC:3.2.1.164	galactan endo-1,6-beta-galactosidase.	0	0.208791	0.303952
	EC:3.2.1.169	protein O-GlcNAcase.	0	0.208791	0.303952
	EC:3.2.1.39	glucan endo-1,3-beta-D-glucosidase.	0	0.208791	0.303952
	EC:3.4.11.15	aminopeptidase Y.	0	0.208791	0.303952
	EC:3.4.14.10	tripeptidyl-peptidase II.	0	0.208791	0.303952
	EC:3.4.17.2	carboxypeptidase B.	0	0.208791	0.303952
	EC:3.4.21.108	HtrA2 peptidase.	0	0.208791	0.303952
	EC:3.4.21.22	coagulation factor IXa.	0	0.208791	0.303952
	EC:3.4.21.36	pancreatic elastase.	0	0.208791	0.303952
	EC:3.4.21.61	kexin.	0	0.208791	0.303952
	EC:3.4.21.69	protein C (activated).	0	0.208791	0.303952
	EC:3.4.21.76	myeloblastin.	0	0.208791	0.303952
	EC:3.4.21.80	streptogrisin A.	0	0.208791	0.303952
	EC:3.4.21.9	enteropeptidase.	0	0.208791	0.303952
	EC:3.4.22.1	cathepsin B.	0	0.208791	0.303952
	EC:3.4.22.38	cathepsin K.	0	0.208791	0.303952
	EC:3.4.23.3	gastricsin.	0	0.208791	0.303952
	EC:3.4.23.49	omptin.	0	0.208791	0.303952
	EC:3.4.24.21	astacin.	0	0.208791	0.303952
	EC:3.4.24.77	snapalysin.	0	0.208791	0.303952
	EC:3.5.1.102	2-amino-5-formylamino-6-ribosylaminopyrimidin-4(3H)-one 5'-monophosphate	0	0.208791	0.303952
	EC:3.5.3.15	protein-arginine deiminase.	0	0.208791	0.303952
	EC:3.5.3.22	proclavaminate amidinohydrolase.	0	0.208791	0.303952
	EC:3.5.4.21	creatinine deaminase.	0	0.208791	0.303952
	EC:3.5.4.39	GTP cyclohydrolase IV.	0	0.208791	0.303952
	EC:3.5.4.40	aminodeoxyfutalosine deaminase.	0	0.208791	0.303952
	EC:3.5.99.5	2-aminomuconate deaminase.	0	0.208791	0.303952
	EC:3.6.1.5	apyrase.	0	0.208791	0.303952
	EC:3.6.1.6	nucleoside diphosphate phosphatase.	0	0.208791	0.303952
	EC:3.6.1.61	diadenosine hexaphosphate hydrolase (ATP-forming).	0	0.208791	0.303952
	EC:3.7.1.8	2,6-dioxo-6-phenylhexa-3-enoate hydrolase.	0	0.208791	0.303952
	EC:4.1.1.21	phosphoribosylaminoimidazole carboxylase.	0	0.208791	0.303952
	EC:4.1.1.29	sulfinoalanine decarboxylase.	0	0.208791	0.303952
	EC:4.1.1.61	4-hydroxybenzoate decarboxylase.	0	0.208791	0.303952
	EC:4.1.1.94	ethylmalonyl-CoA decarboxylase.	0	0.208791	0.303952
	EC:4.1.1.95	L-glutamyl-[BtrI acyl-carrier protein] decarboxylase.	0	0.208791	0.303952
	EC:4.1.2.41	-	0	0.208791	0.303952
	EC:4.1.2.45	trans-o-hydroxybenzylidenepyruvate hydratase-aldolase.	0	0.208791	0.303952
	EC:4.1.2.56	2-amino-4,5-dihydroxy-6-oxo-7-(phosphonooxy)heptanoate synthase.	0	0.208791	0.303952
	EC:4.1.3.25	(S)-citramalyl-CoA lyase.	0	0.208791	0.303952
	EC:4.1.3.44	tRNA 4-demethylwyosine synthase (AdoMet-dependent).	0	0.208791	0.303952
	EC:4.2.1.101	-	0	0.208791	0.303952
	EC:4.2.1.107	3alpha,7alpha,12alpha-trihydroxy-5beta-cholest-24-enoyl-CoA hydratase.	0	0.208791	0.303952
	EC:4.2.1.25	L-arabinonate dehydratase.	0	0.208791	0.303952
	EC:4.2.1.36	homoaconitate hydratase.	0	0.208791	0.303952
	EC:4.2.1.43	2-dehydro-3-deoxy-L-arabinonate dehydratase.	0	0.208791	0.303952
	EC:4.2.1.57	isohexenylglutaconyl-CoA hydratase.	0	0.208791	0.303952
	EC:4.2.1.76	UDP-glucose 4,6-dehydratase.	0	0.208791	0.303952
	EC:4.2.3.2	ethanolamine-phosphate phospho-lyase.	0	0.208791	0.303952
	EC:4.4.1.13	cysteine-S-conjugate beta-lyase.	0	0.208791	0.303952
	EC:5.3.2.1	phenylpyruvate tautomerase.	0	0.208791	0.303952
	EC:5.5.1.13	ent-copalyl diphosphate synthase.	0	0.208791	0.303952
	EC:5.5.1.18	lycopene epsilon-cyclase.	0	0.208791	0.303952
	EC:6.2.1.36	3-hydroxypropionyl-CoA synthase.	0	0.208791	0.303952
	EC:6.3.1.15	8-demethylnovobiocic acid synthase.	0	0.208791	0.303952
	EC:6.3.2.36	4-phosphopantoate--beta-alanine ligase.	0	0.208791	0.303952
	EC:6.3.2.42	N-acetylaspartylglutamylglutamate synthase.	0	0.208791	0.303952
	EC:6.3.3.5	O-ureido-D-serine cyclo-ligase.	0	0.208791	0.303952
	EC:1.14.11.23	-	0	0.208791	0.303952
	EC:1.14.13.170	pentalenolactone D synthase.	0	0.208791	0.303952
	EC:1.14.13.171	neopentalenolactone D synthase.	0	0.208791	0.303952
	EC:1.14.13.181	13-deoxydaunorubicin hydroxylase.	0	0.208791	0.303952
	EC:1.3.1.45	2'-hydroxyisoflavone reductase.	0	0.208791	0.303952
	EC:1.3.1.93	very-long-chain enoyl-CoA reductase.	0	0.208791	0.303952
	EC:2.4.1.13	sucrose synthase.	0	0.208791	0.303952
	EC:3.4.21.75	furin.	0	0.208791	0.303952
	EC:3.4.21.93	proprotein convertase 1.	0	0.208791	0.303952
	EC:3.4.23.1	pepsin A.	0	0.208791	0.303952
	EC:3.4.23.4	chymosin.	0	0.208791	0.303952
	EC:1.1.1.170	3beta-hydroxysteroid-4alpha-carboxylate 3-dehydrogenase	0	0.208791	0.303952
	EC:1.1.1.298	3-hydroxypropionate dehydrogenase (NADP(+)).	0	0.208791	0.303952
	EC:1.1.1.309	phosphonoacetaldehyde reductase (NADH).	0	0.208791	0.303952
	EC:1.1.1.315	11-cis-retinol dehydrogenase.	0	0.208791	0.303952
	EC:1.1.1.330	very-long-chain 3-oxoacyl-CoA reductase.	0	0.208791	0.303952
	EC:1.1.1.340	1-deoxy-11beta-hydroxypentalenate dehydrogenase.	0	0.208791	0.303952
	EC:1.1.1.360	glucose/galactose 1-dehydrogenase.	0	0.208791	0.303952
	EC:1.1.1.43	phosphogluconate 2-dehydrogenase.	0	0.208791	0.303952
	EC:1.1.1.48	D-galactose 1-dehydrogenase.	0	0.208791	0.303952
	EC:1.1.3.12	pyridoxine 4-oxidase.	0	0.208791	0.303952
	EC:1.11.1.7	peroxidase.	0	0.208791	0.303952
	EC:1.11.2.3	plant seed peroxygenase.	0	0.208791	0.303952
	EC:1.12.5.1	hydrogen:quinone oxidoreductase.	0	0.208791	0.303952
	EC:1.13.11.14	2,3-dihydroxybenzoate 3,4-dioxygenase.	0	0.208791	0.303952
	EC:1.13.11.34	arachidonate 5-lipoxygenase.	0	0.208791	0.303952
	EC:1.13.11.41	2,4'-dihydroxyacetophenone dioxygenase.	0	0.208791	0.303952
	EC:1.13.11.57	gallate dioxygenase.	0	0.208791	0.303952
	EC:1.13.11.73	methylphosphonate synthase.	0	0.208791	0.303952
	EC:1.13.11.74	2-aminophenol 1,6-dioxygenase.	0	0.208791	0.303952
	EC:1.13.11.76	2-amino-5-chlorophenol 1,6-dioxygenase.	0	0.208791	0.303952
	EC:1.13.12.21	tetracenomycin-F1 monooxygenase.	0	0.208791	0.303952
	EC:1.13.12.22	deoxynogalonate monooxygenase.	0	0.208791	0.303952
	EC:1.14.11.35	1-deoxypentalenic acid 11beta-hydroxylase.	0	0.208791	0.303952
	EC:1.14.11.42	tRNA(Phe) (7-(3-amino-3-carboxypropyl)wyosine(37)-C(2))-hydroxylase.	0	0.208791	0.303952
	EC:1.14.12.15	terephthalate 1,2-dioxygenase.	0	0.208791	0.303952
	EC:1.14.12.19	3-phenylpropanoate dioxygenase.	0	0.208791	0.303952
	EC:1.14.12.7	phthalate 4,5-dioxygenase.	0	0.208791	0.303952
	EC:1.14.13.106	-	0	0.208791	0.303952
	EC:1.14.13.114	6-hydroxynicotinate 3-monooxygenase.	0	0.208791	0.303952
	EC:1.14.13.12	-	0	0.208791	0.303952
	EC:1.14.13.141	-	0	0.208791	0.303952
	EC:1.14.13.17	-	0	0.208791	0.303952
	EC:1.14.13.200	tetracenomycin A2 monooxygenase-diooxygenase.	0	0.208791	0.303952
	EC:1.14.13.92	phenylacetone monooxygenase.	0	0.208791	0.303952
	EC:1.14.15.11	pentalenic acid synthase.	0	0.208791	0.303952
	EC:1.14.15.9	spheroidene monooxygenase.	0	0.208791	0.303952
	EC:1.14.16.2	tyrosine 3-monooxygenase.	0	0.208791	0.303952
	EC:1.14.17.1	dopamine beta-monooxygenase.	0	0.208791	0.303952
	EC:1.14.18.3	methane monooxygenase (particulate).	0	0.208791	0.303952
	EC:1.14.99.39	ammonia monooxygenase.	0	0.208791	0.303952
	EC:1.18.1.6	adrenodoxin-NADP(+) reductase.	0	0.208791	0.303952
	EC:1.2.1.47	4-trimethylammoniobutyraldehyde dehydrogenase.	0	0.208791	0.303952
	EC:1.2.1.62	4-formylbenzenesulfonate dehydrogenase.	0	0.208791	0.303952
	EC:1.21.1.1	iodotyrosine deiodinase.	0	0.208791	0.303952
	EC:1.21.3.1	isopenicillin-N synthase.	0	0.208791	0.303952
	EC:1.3.1.24	biliverdin reductase.	0	0.208791	0.303952
	EC:1.3.1.29	cis-1,2-dihydro-1,2-dihydroxynaphthalene dehydrogenase.	0	0.208791	0.303952
	EC:1.3.1.60	dibenzothiophene dihydrodiol dehydrogenase.	0	0.208791	0.303952
	EC:1.3.8.10	cyclohex-1-ene-1-carbonyl-CoA dehydrogenase.	0	0.208791	0.303952
	EC:1.3.8.11	cyclohexane-1-carbonyl-CoA dehydrogenase (electron-transfer	0	0.208791	0.303952
	EC:1.3.8.8	long-chain-acyl-CoA dehydrogenase.	0	0.208791	0.303952
	EC:1.3.99.30	phytoene desaturase (3,4-didehydrolycopene-forming).	0	0.208791	0.303952
	EC:1.4.1.18	lysine 6-dehydrogenase.	0	0.208791	0.303952
	EC:1.4.3.1	D-aspartate oxidase.	0	0.208791	0.303952
	EC:1.4.99.5	glycine dehydrogenase (cyanide-forming).	0	0.208791	0.303952
	EC:1.5.1.19	D-nopaline dehydrogenase.	0	0.208791	0.303952
	EC:1.5.1.8	saccharopine dehydrogenase (NADP(+), L-lysine-forming).	0	0.208791	0.303952
	EC:1.5.1.9	saccharopine dehydrogenase (NAD(+), L-glutamate-forming).	0	0.208791	0.303952
	EC:1.5.99.14	6-hydroxypseudooxynicotine dehydrogenase.	0	0.208791	0.303952
	EC:1.6.2.2	cytochrome-b5 reductase.	0	0.208791	0.303952
	EC:1.7.1.6	azobenzene reductase.	0	0.208791	0.303952
	EC:1.8.98.2	sulfiredoxin.	0	0.208791	0.303952
	EC:2.1.1.1	nicotinamide N-methyltransferase.	0	0.208791	0.303952
	EC:2.1.1.114	polyprenyldihydroxybenzoate methyltransferase.	0	0.208791	0.303952
	EC:2.1.1.161	dimethylglycine N-methyltransferase.	0	0.208791	0.303952
	EC:2.1.1.188	23S rRNA (guanine(748)-N(1))-methyltransferase.	0	0.208791	0.303952
	EC:2.1.1.210	demethylspheroidene O-methyltransferase.	0	0.208791	0.303952
	EC:2.1.1.213	tRNA (guanine(10)-N(2))-dimethyltransferase.	0	0.208791	0.303952
	EC:2.1.1.215	tRNA (guanine(26)-N(2)/guanine(27)-N(2))-dimethyltransferase.	0	0.208791	0.303952
	EC:2.1.1.216	tRNA (guanine(26)-N(2))-dimethyltransferase.	0	0.208791	0.303952
	EC:2.1.1.247	[methyl-Co(III) methylamine-specific corrinoid protein]:coenzyme M	0	0.208791	0.303952
	EC:2.1.1.254	erythromycin 3''-O-methyltransferase.	0	0.208791	0.303952
	EC:2.1.1.256	tRNA (guanine(6)-N(2))-methyltransferase.	0	0.208791	0.303952
	EC:2.1.3.7	3-hydroxymethylcephem carbamoyltransferase.	0	0.208791	0.303952
	EC:2.3.1.225	protein S-acyltransferase.	0	0.208791	0.303952
	EC:2.3.1.43	phosphatidylcholine--sterol O-acyltransferase.	0	0.208791	0.303952
	EC:2.3.1.94	6-deoxyerythronolide-B synthase.	0	0.208791	0.303952
	EC:2.3.2.4	-	0	0.208791	0.303952
	EC:2.4.1.217	mannosyl-3-phosphoglycerate synthase.	0	0.208791	0.303952
	EC:2.4.1.22	lactose synthase.	0	0.208791	0.303952
	EC:2.4.1.229	[Skp1-protein]-hydroxyproline N-acetylglucosaminyltransferase.	0	0.208791	0.303952
	EC:2.4.1.269	mannosylglycerate synthase.	0	0.208791	0.303952
	EC:2.4.1.331	8-demethyltetracenomycin C L-rhamnosyltransferase.	0	0.208791	0.303952
	EC:2.4.1.37	fucosylgalactoside 3-alpha-galactosyltransferase.	0	0.208791	0.303952
	EC:2.4.1.40	glycoprotein-fucosylgalactoside alpha-N-acetylgalactosaminyltransferase.	0	0.208791	0.303952
	EC:2.4.1.66	procollagen glucosyltransferase.	0	0.208791	0.303952
	EC:2.5.1.73	O-phospho-L-seryl-tRNA:Cys-tRNA synthase.	0	0.208791	0.303952
	EC:2.5.1.84	all-trans-nonaprenyl-diphosphate synthase [geranyl-diphosphate specific].	0	0.208791	0.303952
	EC:2.5.1.85	all-trans-nonaprenyl-diphosphate synthase [geranylgeranyl-diphosphate	0	0.208791	0.303952
	EC:2.5.1.87	ditrans,polycis-polyprenyl diphosphate synthase [(2E,6E)-farnesyl	0	0.208791	0.303952
	EC:2.6.1.106	dTDP-3-amino-3,4,6-trideoxy-alpha-D-glucose transaminase.	0	0.208791	0.303952
	EC:2.6.1.48	5-aminovalerate transaminase.	0	0.208791	0.303952
	EC:2.6.1.97	archaeosine synthase.	0	0.208791	0.303952
	EC:2.7.1.105	6-phosphofructo-2-kinase.	0	0.208791	0.303952
	EC:2.7.1.161	CTP-dependent riboflavin kinase.	0	0.208791	0.303952
	EC:2.7.1.47	D-ribulokinase.	0	0.208791	0.303952
	EC:2.7.1.65	scyllo-inosamine 4-kinase.	0	0.208791	0.303952
	EC:2.7.11.22	cyclin-dependent kinase.	0	0.208791	0.303952
	EC:2.8.2.20	protein-tyrosine sulfotransferase.	0	0.208791	0.303952
	EC:2.8.2.3	amine sulfotransferase.	0	0.208791	0.303952
	EC:2.8.2.5	chondroitin 4-sulfotransferase.	0	0.208791	0.303952
	EC:3.1.1.15	L-arabinonolactonase.	0	0.208791	0.303952
	EC:3.1.1.2	arylesterase.	0	0.208791	0.303952
	EC:3.1.1.74	cutinase.	0	0.208791	0.303952
	EC:3.1.3.21	glycerol-1-phosphatase.	0	0.208791	0.303952
	EC:3.1.3.57	inositol-1,4-bisphosphate 1-phosphatase.	0	0.208791	0.303952
	EC:3.1.8.1	aryldialkylphosphatase.	0	0.208791	0.303952
	EC:3.2.1.46	galactosylceramidase.	0	0.208791	0.303952
	EC:3.3.2.13	chorismatase.	0	0.208791	0.303952
	EC:3.4.21.1	chymotrypsin.	0	0.208791	0.303952
	EC:3.4.21.35	tissue kallikrein.	0	0.208791	0.303952
	EC:3.4.21.41	complement subcomponent C1r.	0	0.208791	0.303952
	EC:3.4.21.42	complement subcomponent C1s.	0	0.208791	0.303952
	EC:3.4.21.73	u-plasminogen activator.	0	0.208791	0.303952
	EC:3.4.24.11	neprilysin.	0	0.208791	0.303952
	EC:3.4.24.56	insulysin.	0	0.208791	0.303952
	EC:3.4.24.80	membrane-type matrix metalloproteinase-1.	0	0.208791	0.303952
	EC:3.6.1.19	-	0	0.208791	0.303952
	EC:3.6.1.52	diphosphoinositol-polyphosphate diphosphatase.	0	0.208791	0.303952
	EC:3.6.1.59	5'-(N(7)-methyl 5'-triphosphoguanosine)-[mRNA] diphosphatase.	0	0.208791	0.303952
	EC:3.6.4.3	-	0	0.208791	0.303952
	EC:3.8.1.8	atrazine chlorohydrolase.	0	0.208791	0.303952
	EC:4.1.1.6	cis-aconitate decarboxylase.	0	0.208791	0.303952
	EC:4.1.1.75	5-guanidino-2-oxopentanoate decarboxylase.	0	0.208791	0.303952
	EC:4.1.1.9	malonyl-CoA decarboxylase.	0	0.208791	0.303952
	EC:4.2.1.134	very-long-chain (3R)-3-hydroxyacyl-CoA dehydratase.	0	0.208791	0.303952
	EC:4.2.1.135	UDP-N-acetylglucosamine 4,6-dehydratase (configuration-retaining).	0	0.208791	0.303952
	EC:4.2.1.138	(+)-caryolan-1-ol synthase.	0	0.208791	0.303952
	EC:4.2.1.152	hydroperoxy icosatetraenoate dehydratase.	0	0.208791	0.303952
	EC:4.2.1.153	3-methylfumaryl-CoA hydratase.	0	0.208791	0.303952
	EC:4.2.1.154	tetracenomycin F2 cyclase.	0	0.208791	0.303952
	EC:4.2.1.93	ATP-dependent NAD(P)H-hydrate dehydratase.	0	0.208791	0.303952
	EC:4.2.3.118	2-methylisoborneol synthase.	0	0.208791	0.303952
	EC:4.2.3.37	epi-isozizaene synthase.	0	0.208791	0.303952
	EC:4.2.3.6	trichodiene synthase.	0	0.208791	0.303952
	EC:4.2.3.89	(+)-beta-caryophyllene synthase.	0	0.208791	0.303952
	EC:4.2.3.90	5-epi-alpha-selinene synthase.	0	0.208791	0.303952
	EC:4.2.3.96	avermitilol synthase.	0	0.208791	0.303952
	EC:4.99.1.5	-	0	0.208791	0.303952
	EC:5.3.99.8	capsanthin/capsorubin synthase.	0	0.208791	0.303952
	EC:5.4.4.7	hydroperoxy icosatetraenoate isomerase.	0	0.208791	0.303952
	EC:5.5.1.24	tocopherol cyclase.	0	0.208791	0.303952
	EC:5.5.1.7	chloromuconate cycloisomerase.	0	0.208791	0.303952
	EC:6.1.1.27	O-phosphoserine--tRNA ligase.	0	0.208791	0.303952
	EC:6.2.1.4	succinate--CoA ligase (GDP-forming).	0	0.208791	0.303952
	EC:6.3.2.26	N-(5-amino-5-carboxypentanoyl)-L-cysteinyl-D-valine synthase.	0	0.208791	0.303952
	EC:6.3.3.4	(carboxyethyl)arginine beta-lactam-synthase.	0	0.208791	0.303952
	EC:6.3.4.23	formate--phosphoribosylaminoimidazolecarboxamide ligase.	0	0.208791	0.303952
	EC:1.14.11.26	deacetoxycephalosporin-C hydroxylase.	0	0.208791	0.303952
	EC:1.14.13.22	cyclohexanone monooxygenase.	0	0.208791	0.303952
	EC:1.14.20.1	deacetoxycephalosporin-C synthase.	0	0.208791	0.303952
	EC:1.2.1.90	glyceraldehyde-3-phosphate dehydrogenase [NAD(P)(+)].	0	0.208791	0.303952
	EC:2.3.1.240	narbonolide synthase.	0	0.208791	0.303952
	EC:2.3.1.42	glycerone-phosphate O-acyltransferase.	0	0.208791	0.303952
	EC:2.4.1.285	UDP-GlcNAc:ribostamycin N-acetylglucosaminyltransferase.	0	0.208791	0.303952
	EC:4.2.1.148	2-methylfumaryl-CoA hydratase.	0	0.208791	0.303952
	EC:5.5.1.16	halimadienyl-diphosphate synthase.	0	0.208791	0.303952
	EC:6.1.1.26	pyrrolysine--tRNA(Pyl) ligase.	0	0.208791	0.303952
	EC:6.5.1.5	RNA 3'-terminal-phosphate cyclase (GTP).	0	0.208791	0.303952
	EC:1.1.1.105	all-trans-retinol dehydrogenase (NAD(+)).	0	0.208791	0.303952
	EC:1.1.1.116	D-arabinose 1-dehydrogenase (NAD(+)).	0	0.208791	0.303952
	EC:1.1.1.156	glycerol 2-dehydrogenase (NADP(+)).	0	0.208791	0.303952
	EC:1.1.1.173	L-rhamnose 1-dehydrogenase.	0	0.208791	0.303952
	EC:1.1.1.181	cholest-5-ene-3beta,7alpha-diol 3beta-dehydrogenase.	0	0.208791	0.303952
	EC:1.1.1.218	morphine 6-dehydrogenase.	0	0.208791	0.303952
	EC:1.1.1.275	(+)-trans-carveol dehydrogenase.	0	0.208791	0.303952
	EC:1.1.1.377	L-rhamnose 1-dehydrogenase (NADP(+)).	0	0.208791	0.303952
	EC:1.1.1.378	L-rhamnose 1-dehydrogenase [NAD(P)(+)].	0	0.208791	0.303952
	EC:1.1.1.45	L-gulonate 3-dehydrogenase.	0	0.208791	0.303952
	EC:1.1.3.20	long-chain-alcohol oxidase.	0	0.208791	0.303952
	EC:1.1.3.9	galactose oxidase.	0	0.208791	0.303952
	EC:1.12.1.5	hydrogen dehydrogenase [NAD(P)(+)].	0	0.208791	0.303952
	EC:1.12.98.4	sulfhydrogenase.	0	0.208791	0.303952
	EC:1.13.11.12	linoleate 13S-lipoxygenase.	0	0.208791	0.303952
	EC:1.13.11.38	1-hydroxy-2-naphthoate 1,2-dioxygenase.	0	0.208791	0.303952
	EC:1.13.11.72	2-hydroxyethylphosphonate dioxygenase.	0	0.208791	0.303952
	EC:1.14.11.1	gamma-butyrobetaine dioxygenase.	0	0.208791	0.303952
	EC:1.14.13.111	methanesulfonate monooxygenase (NADH).	0	0.208791	0.303952
	EC:1.14.13.82	vanillate monooxygenase.	0	0.208791	0.303952
	EC:1.14.14.11	styrene monooxygenase.	0	0.208791	0.303952
	EC:1.14.14.12	3-hydroxy-9,10-secoandrosta-1,3,5(10)-triene-9,17-dione monooxygenase.	0	0.208791	0.303952
	EC:1.17.7.2	7-hydroxymethyl chlorophyll a reductase.	0	0.208791	0.303952
	EC:1.2.1.65	salicylaldehyde dehydrogenase.	0	0.208791	0.303952
	EC:1.2.1.75	malonyl CoA reductase (malonate semialdehyde-forming).	0	0.208791	0.303952
	EC:1.2.1.86	geranial dehydrogenase.	0	0.208791	0.303952
	EC:1.3.1.19	cis-1,2-dihydrobenzene-1,2-diol dehydrogenase.	0	0.208791	0.303952
	EC:1.3.1.87	3-(cis-5,6-dihydroxycyclohexa-1,3-dien-1-yl)propanoate dehydrogenase.	0	0.208791	0.303952
	EC:1.3.99.27	1-hydroxycarotenoid 3,4-desaturase.	0	0.208791	0.303952
	EC:1.4.9.2	aralkylamine dehydrogenase (azurin).	0	0.208791	0.303952
	EC:2.1.1.168	21S rRNA (uridine(2791)-2'-O)-methyltransferase.	0	0.208791	0.303952
	EC:2.1.1.2	guanidinoacetate N-methyltransferase.	0	0.208791	0.303952
	EC:2.1.1.255	geranyl diphosphate 2-C-methyltransferase.	0	0.208791	0.303952
	EC:2.1.1.292	carminomycin 4-O-methyltransferase.	0	0.208791	0.303952
	EC:2.1.1.306	8-demethyl-8-(2-methoxy-alpha-L-rhamnosyl)-tetracenomycin-C 3'-O-	0	0.208791	0.303952
	EC:2.1.1.307	8-demethyl-8-(2,3-dimethoxy-alpha-L-rhamnosyl)-tetracenomycin-C 4'-O-	0	0.208791	0.303952
	EC:2.1.1.95	tocopherol C-methyltransferase.	0	0.208791	0.303952
	EC:2.2.1.8	fluorothreonine transaldolase.	0	0.208791	0.303952
	EC:2.3.1.111	mycocerosate synthase.	0	0.208791	0.303952
	EC:2.3.1.36	D-amino-acid N-acetyltransferase.	0	0.208791	0.303952
	EC:2.3.1.5	arylamine N-acetyltransferase.	0	0.208791	0.303952
	EC:2.3.1.65	bile acid-CoA:amino acid N-acyltransferase.	0	0.208791	0.303952
	EC:2.3.1.88	-	0	0.208791	0.303952
	EC:2.4.1.115	anthocyanidin 3-O-glucosyltransferase.	0	0.208791	0.303952
	EC:2.4.1.241	digalactosyldiacylglycerol synthase.	0	0.208791	0.303952
	EC:2.4.1.256	dolichyl-P-Glc:Glc2Man9GlcNAc2-PP-dolichol alpha-1,2-glucosyltransferase.	0	0.208791	0.303952
	EC:2.4.1.317	O-mycaminosyltylonolide 6-deoxyallosyltransferase.	0	0.208791	0.303952
	EC:2.4.1.318	demethyllactenocin mycarosyltransferase.	0	0.208791	0.303952
	EC:2.4.1.322	devancosaminyl-vancomycin vancosaminetransferase.	0	0.208791	0.303952
	EC:2.4.1.38	beta-N-acetylglucosaminylglycopeptide beta-1,4-galactosyltransferase.	0	0.208791	0.303952
	EC:2.4.1.50	procollagen galactosyltransferase.	0	0.208791	0.303952
	EC:2.4.1.90	N-acetyllactosamine synthase.	0	0.208791	0.303952
	EC:2.4.2.27	dTDP-dihydrostreptose--streptidine-6-phosphate	0	0.208791	0.303952
	EC:2.5.1.44	homospermidine synthase.	0	0.208791	0.303952
	EC:2.5.1.60	protein geranylgeranyltransferase type II.	0	0.208791	0.303952
	EC:2.5.1.91	all-trans-decaprenyl-diphosphate synthase.	0	0.208791	0.303952
	EC:2.6.1.78	aspartate--prephenate aminotransferase.	0	0.208791	0.303952
	EC:2.6.1.79	glutamate--prephenate aminotransferase.	0	0.208791	0.303952
	EC:2.7.1.41	glucose-1-phosphate phosphodismutase.	0	0.208791	0.303952
	EC:2.7.11.11	cAMP-dependent protein kinase.	0	0.208791	0.303952
	EC:2.7.7.67	CDP-2,3-bis-(O-geranylgeranyl)-sn-glycerol synthase.	0	0.208791	0.303952
	EC:2.8.3.22	succinyl-CoA--L-malate CoA-transferase.	0	0.208791	0.303952
	EC:3.1.1.56	methylumbelliferyl-acetate deacetylase.	0	0.208791	0.303952
	EC:3.1.1.84	cocaine esterase.	0	0.208791	0.303952
	EC:3.1.22.1	deoxyribonuclease II.	0	0.208791	0.303952
	EC:3.1.27.9	-	0	0.208791	0.303952
	EC:3.1.3.64	phosphatidylinositol-3-phosphatase.	0	0.208791	0.303952
	EC:3.1.3.77	acireductone synthase.	0	0.208791	0.303952
	EC:3.1.3.95	phosphatidylinositol-3,5-bisphosphate 3-phosphatase.	0	0.208791	0.303952
	EC:3.1.30.1	Aspergillus nuclease S1.	0	0.208791	0.303952
	EC:3.2.1.113	mannosyl-oligosaccharide 1,2-alpha-mannosidase.	0	0.208791	0.303952
	EC:3.2.1.143	poly(ADP-ribose) glycohydrolase.	0	0.208791	0.303952
	EC:3.2.1.150	oligoxyloglucan reducing-end-specific cellobiohydrolase.	0	0.208791	0.303952
	EC:3.2.1.175	beta-D-glucopyranosyl abscisate beta-glucosidase.	0	0.208791	0.303952
	EC:3.2.1.76	L-iduronidase.	0	0.208791	0.303952
	EC:3.4.16.2	lysosomal Pro-Xaa carboxypeptidase.	0	0.208791	0.303952
	EC:3.4.17.14	zinc D-Ala-D-Ala carboxypeptidase.	0	0.208791	0.303952
	EC:3.4.17.18	carboxypeptidase T.	0	0.208791	0.303952
	EC:3.4.19.14	leukotriene-C4 hydrolase.	0	0.208791	0.303952
	EC:3.4.21.117	stratum corneum chymotryptic enzyme.	0	0.208791	0.303952
	EC:3.4.22.36	caspase-1.	0	0.208791	0.303952
	EC:3.4.24.16	neurolysin.	0	0.208791	0.303952
	EC:3.4.24.26	pseudolysin.	0	0.208791	0.303952
	EC:3.5.1.100	(R)-amidase.	0	0.208791	0.303952
	EC:3.5.1.38	glutamin-(asparagin-)ase.	0	0.208791	0.303952
	EC:3.5.1.99	fatty acid amide hydrolase.	0	0.208791	0.303952
	EC:3.5.3.4	allantoicase.	0	0.208791	0.303952
	EC:3.6.1.12	dCTP diphosphatase.	0	0.208791	0.303952
	EC:3.6.1.18	FAD diphosphatase.	0	0.208791	0.303952
	EC:4.1.1.99	phosphomevalonate decarboxylase.	0	0.208791	0.303952
	EC:4.2.1.84	nitrile hydratase.	0	0.208791	0.303952
	EC:4.6.1.2	guanylate cyclase.	0	0.208791	0.303952
	EC:5.3.3.1	steroid Delta-isomerase.	0	0.208791	0.303952
	EC:5.3.99.2	prostaglandin-D synthase.	0	0.208791	0.303952
	EC:6.2.1.39	[butirosin acyl-carrier protein]--L-glutamate ligase.	0	0.208791	0.303952
	EC:6.3.2.25	tubulin--tyrosine ligase.	0	0.208791	0.303952
	EC:1.1.1.117	D-arabinose 1-dehydrogenase [NAD(P)(+)].	0	0.208791	0.303952
	EC:1.1.1.364	dTDP-4-dehydro-6-deoxy-alpha-D-gulose 4-ketoreductase.	0	0.208791	0.303952
	EC:1.13.11.56	1,2-dihydroxynaphthalene dioxygenase.	0	0.208791	0.303952
	EC:1.5.8.1	dimethylamine dehydrogenase.	0	0.208791	0.303952
	EC:1.5.8.2	trimethylamine dehydrogenase.	0	0.208791	0.303952
	EC:2.1.1.141	jasmonate O-methyltransferase.	0	0.208791	0.303952
	EC:2.1.1.156	glycine/sarcosine N-methyltransferase.	0	0.208791	0.303952
	EC:2.5.1.77	-	0	0.208791	0.303952
	EC:2.7.12.2	mitogen-activated protein kinase kinase.	0	0.208791	0.303952
	EC:2.7.8.31	undecaprenyl-phosphate glucose phosphotransferase.	0	0.208791	0.303952
	EC:3.4.17.20	carboxypeptidase U.	0	0.208791	0.303952
	EC:3.4.21.101	xanthomonalisin.	0	0.208791	0.303952
	EC:3.5.1.107	maleamate amidohydrolase.	0	0.208791	0.303952
	EC:3.5.4.32	8-oxoguanine deaminase.	0	0.208791	0.303952
	EC:3.6.3.22	-	0	0.208791	0.303952
	EC:3.7.1.17	4,5-9,10-diseco-3-hydroxy-5,9,17-trioxoandrosta-1(10),2-diene-4-oate	0	0.208791	0.303952
	EC:4.5.1.3	dichloromethane dehalogenase.	0	0.208791	0.303952
	EC:4.99.1.7	-	0	0.208791	0.303952
	EC:1.14.12.14	2-aminobenzenesulfonate 2,3-dioxygenase.	0	0.208791	0.303952
	EC:2.3.2.24	(E3-independent) E2 ubiquitin-conjugating enzyme.	0	0.208791	0.303952
	EC:2.5.1.115	homogentisate phytyltransferase.	0	0.208791	0.303952
	EC:2.5.1.116	homogentisate geranylgeranyltransferase.	0	0.208791	0.303952
	EC:1.1.1.286	isocitrate--homoisocitrate dehydrogenase.	0	0.208791	0.303952
	EC:1.1.1.359	aldose 1-dehydrogenase [NAD(P)(+)].	0	0.208791	0.303952
	EC:1.11.1.23	(S)-2-hydroxypropylphosphonic acid epoxidase.	0	0.208791	0.303952
	EC:1.13.11.61	linolenate 9R-lipoxygenase.	0	0.208791	0.303952
	EC:1.14.14.8	anthranilate 3-monooxygenase (FAD).	0	0.208791	0.303952
	EC:1.2.1.78	2-formylbenzoate dehydrogenase.	0	0.208791	0.303952
	EC:1.4.3.2	L-amino-acid oxidase.	0	0.208791	0.303952
	EC:2.1.1.239	L-olivosyl-oleandolide 3-O-methyltransferase.	0	0.208791	0.303952
	EC:2.5.1.22	spermine synthase.	0	0.208791	0.303952
	EC:2.6.1.84	arginine--pyruvate transaminase.	0	0.208791	0.303952
	EC:2.6.1.96	4-aminobutyrate--pyruvate transaminase.	0	0.208791	0.303952
	EC:2.7.1.150	1-phosphatidylinositol-3-phosphate 5-kinase.	0	0.208791	0.303952
	EC:2.7.8.1	ethanolaminephosphotransferase.	0	0.208791	0.303952
	EC:2.8.2.35	dermatan 4-sulfotransferase.	0	0.208791	0.303952
	EC:3.1.2.2	palmitoyl-CoA hydrolase.	0	0.208791	0.303952
	EC:3.1.3.69	glucosylglycerol 3-phosphatase.	0	0.208791	0.303952
	EC:3.4.14.1	dipeptidyl-peptidase I.	0	0.208791	0.303952
	EC:3.4.21.34	plasma kallikrein.	0	0.208791	0.303952
	EC:3.4.24.15	thimet oligopeptidase.	0	0.208791	0.303952
	EC:3.5.4.30	dCTP deaminase (dUMP-forming).	0	0.208791	0.303952
	EC:4.1.1.51	3-hydroxy-2-methylpyridine-4,5-dicarboxylate 4-decarboxylase.	0	0.208791	0.303952
	EC:4.1.3.24	malyl-CoA lyase.	0	0.208791	0.303952
	EC:4.2.2.3	mannuronate-specific alginate lyase.	0	0.208791	0.303952
	EC:1.3.1.49	cis-3,4-dihydrophenanthrene-3,4-diol dehydrogenase.	0	0.208791	0.303952
	EC:3.11.1.3	phosphonopyruvate hydrolase.	0	0.208791	0.303952
	EC:1.13.11.19	cysteamine dioxygenase.	0	0.208791	0.303952
	EC:1.14.16.5	alkylglycerol monooxygenase.	0	0.208791	0.303952
	EC:1.4.99.6	D-arginine dehydrogenase.	0	0.208791	0.303952
	EC:2.4.1.311	dTDP-epi-vancosaminyltransferase.	0	0.208791	0.303952
	EC:3.4.17.1	carboxypeptidase A.	0	0.208791	0.303952
	EC:1.1.1.195	cinnamyl-alcohol dehydrogenase.	0	0.208791	0.303952
	EC:2.3.1.176	propanoyl-CoA C-acyltransferase.	0	0.208791	0.303952
	EC:6.3.2.11	carnosine synthase.	0	0.208791	0.303952
	EC:1.1.1.388	glucose-6-phosphate dehydrogenase (NAD(+)).	0	0.208791	0.303952
	EC:1.14.13.70	-	0	0.208791	0.303952
	EC:1.1.99.21	D-sorbitol dehydrogenase (acceptor).	0	0.328671	0.422143
	EC:1.3.99.8	2-furoyl-CoA dehydrogenase.	0	0.328671	0.422143
	EC:4.2.2.24	rhamnogalacturonan exolyase.	0	0.328671	0.422143
	EC:2.7.1.3	ketohexokinase.	0	0.328671	0.422143
	EC:2.1.1.41	sterol 24-C-methyltransferase.	0	0.328671	0.422143
	EC:3.2.1.73	licheninase.	0	0.328671	0.422143
	EC:3.5.2.15	cyanuric acid amidohydrolase.	0	0.328671	0.422143
	EC:4.1.2.21	2-dehydro-3-deoxy-6-phosphogalactonate aldolase.	-6.61514	0.258408	0.362419
	EC:2.6.1.62	adenosylmethionine--8-amino-7-oxononanoate transaminase.	-1.73844	0.0592741	0.254669
	EC:5.1.1.17	isopenicillin-N epimerase.	0	0.328671	0.422143
	EC:4.2.1.119	enoyl-CoA hydratase 2.	0	0.328671	0.422143
	EC:3.1.13.1	exoribonuclease II.	1.55722	0.189477	0.303952
	EC:1.17.99.6	epoxyqueuosine reductase.	-1.35441	0.029304	0.172799
	EC:2.4.1.60	CDP-abequose:alpha-D-Man-(1->4)-alpha-L-Rha-(1->3)-alpha-D-Gal-PP-Und	0	0.328671	0.422143
	EC:4.1.2.22	fructose-6-phosphate phosphoketolase.	-0.3147	0.141858	0.303952
	EC:4.1.2.9	phosphoketolase.	-0.3147	0.141858	0.303952
	EC:1.1.1.243	carveol dehydrogenase.	2.42833	0.0569431	0.254669
	EC:3.7.1.9	2-hydroxymuconate-6-semialdehyde hydrolase.	0	0.328671	0.422143
	EC:1.2.7.1	pyruvate synthase.	0.517245	0.228438	0.320849
	EC:3.1.11.1	exodeoxyribonuclease I.	1.19184	0.282384	0.374584
	EC:2.7.1.19	phosphoribulokinase.	1.72082	0.195804	0.303952
	EC:3.4.21.81	streptogrisin B.	0	0.328671	0.422143
	EC:5.1.3.29	L-fucose mutarotase.	0.655091	0.141858	0.303952
	EC:4.1.1.55	4,5-dihydroxyphthalate decarboxylase.	7.33247	0.272061	0.374584
	EC:2.4.1.1	glycogen phosphorylase.	-0.210393	0.228438	0.320849
	EC:2.4.1.15	alpha,alpha-trehalose-phosphate synthase (UDP-forming).	-2.96245	0.004662	0.0637578
	EC:2.5.1.90	all-trans-octaprenyl-diphosphate synthase.	-1.52549	0.042624	0.204134
	EC:1.18.1.3	ferredoxin--NAD(+) reductase.	4.14575	0.132201	0.303952
	EC:1.2.1.12	glyceraldehyde-3-phosphate dehydrogenase (phosphorylating).	-0.236949	0.0812521	0.303952
	EC:6.6.1.2	cobaltochelatase.	0.656544	0.228438	0.320849
	EC:3.8.1.5	haloalkane dehalogenase.	0	0.328671	0.422143
	EC:1.7.1.15	nitrite reductase (NADH).	1.1961	0.042624	0.204134
	EC:3.7.1.14	2-hydroxy-6-oxonona-2,4-dienedioate hydrolase.	0.184139	0.042957	0.204134
	EC:3.2.1.91	cellulose 1,4-beta-cellobiosidase (non-reducing end).	0	0.328671	0.422143
	EC:2.7.1.170	anhydro-N-acetylmuramic acid kinase.	0.33498	0.228438	0.320849
	EC:3.6.3.44	-	-1.06194	0.181152	0.303952
	EC:1.5.3.19	4-methylaminobutanoate oxidase (formaldehyde-forming).	-3.09977	0.0742591	0.303952
	EC:6.2.1.32	anthranilate--CoA ligase.	0.0875144	0.042957	0.204134
	EC:1.5.1.28	opine dehydrogenase.	0.561316	0.181152	0.303952
	EC:6.3.4.19	tRNA(Ile)-lysidine synthetase.	-0.138498	0.141858	0.303952
	EC:2.7.1.8	glucosamine kinase.	0	0.328671	0.422143
	EC:2.7.1.163	hygromycin B 4-O-kinase.	0	0.594406	0.673475
	EC:2.7.7.85	diadenylate cyclase.	0.591503	0.029304	0.172799
	EC:2.5.1.49	O-acetylhomoserine aminocarboxypropyltransferase.	-0.365355	0.0592741	0.254669
	EC:3.5.3.17	guanidinopropionase.	-3.21391	0.00765901	0.0881845
	EC:1.1.1.205	IMP dehydrogenase.	-0.247346	0.141858	0.303952
	EC:6.5.1.2	DNA ligase (NAD(+)).	-0.163291	0.181152	0.303952
	EC:4.3.1.18	D-serine ammonia-lyase.	-2.73707	0.141858	0.303952
	EC:1.1.1.157	3-hydroxybutyryl-CoA dehydrogenase.	0.255775	0.282384	0.374584
	EC:3.1.6.6	choline-sulfatase.	0.646529	0.107892	0.303952
	EC:5.2.1.13	prolycopene isomerase.	0.952368	0.141858	0.303952
	EC:2.3.1.47	8-amino-7-oxononanoate synthase.	-2.30529	0.029304	0.172799
	EC:1.1.1.144	perillyl-alcohol dehydrogenase.	2.42833	0.0569431	0.254669
	EC:1.14.13.48	-	2.42833	0.0569431	0.254669
	EC:1.14.13.49	-	2.42833	0.0569431	0.254669
	EC:3.1.1.31	6-phosphogluconolactonase.	-0.324846	0.107892	0.303952
	EC:5.4.3.3	lysine 5,6-aminomutase.	0.777079	0.572761	0.650722
	EC:1.17.99.1	-	0.0182921	0.042957	0.204134
	EC:3.5.1.46	6-aminohexanoate-oligomer exohydrolase.	0.312755	0.118881	0.303952
	EC:3.2.1.58	glucan 1,3-beta-glucosidase.	-3.58329	0.344988	0.431124
	EC:4.1.1.23	orotidine-5'-phosphate decarboxylase.	-0.299248	0.0812521	0.303952
	EC:1.1.1.350	ureidoglycolate dehydrogenase (NAD(+)).	-3.52047	0.282384	0.374584
	EC:4.2.1.141	2-dehydro-3-deoxy-D-arabinonate dehydratase.	0	0.328671	0.422143
	EC:1.2.99.7	aldehyde dehydrogenase (FAD-independent).	1.12737	0.228438	0.320849
	EC:2.7.1.1	hexokinase.	-9.34043	0.018315	0.136624
	EC:1.1.1.91	aryl-alcohol dehydrogenase (NADP(+)).	0	0.328671	0.422143
	EC:3.5.1.86	mandelamide amidase.	8.61542e-05	0.042957	0.204134
	EC:1.1.3.17	choline oxidase.	2.69401e-05	0.042957	0.204134
	EC:2.4.1.291	N-acetylgalactosamine-N,N'-diacetylbacillosaminyl-diphospho-undecaprenol	-11.8276	0.107892	0.303952
	EC:6.2.1.34	trans-feruloyl-CoA synthase.	-9.58092	0.478854	0.571213
	EC:4.1.3.1	isocitrate lyase.	5.24384	0.004662	0.0637578
	EC:2.9.1.1	L-seryl-tRNA(Sec) selenium transferase.	-1.75195	0.107892	0.303952
	EC:3.1.3.12	trehalose-phosphatase.	-2.80431	0.012654	0.111363
	EC:3.1.21.4	type II site-specific deoxyribonuclease.	-0.83966	0.107892	0.303952
	EC:1.4.1.1	alanine dehydrogenase.	-1.74498	0.107892	0.303952
	EC:1.14.13.148	trimethylamine monooxygenase.	4.82261e-05	0.118881	0.303952
	EC:2.5.1.75	tRNA dimethylallyltransferase.	-0.180399	0.0812521	0.303952
	EC:3.5.1.10	formyltetrahydrofolate deformylase.	-2.73231	0.01998	0.136624
	EC:2.1.1.17	phosphatidylethanolamine N-methyltransferase.	0	0.328671	0.422143
	EC:2.1.1.71	phosphatidyl-N-methylethanolamine N-methyltransferase.	0	0.328671	0.422143
	EC:1.3.98.1	dihydroorotate oxidase (fumarate).	-0.527959	0.107892	0.303952
	EC:4.2.3.130	tetraprenyl-beta-curcumene synthase.	1.54256	0.181152	0.303952
	EC:4.2.1.1	carbonic anhydrase.	0.561497	0.181152	0.303952
	EC:1.3.1.10	enoyl-[acyl-carrier-protein] reductase (NADPH, Si-specific).	-1.05055	0.107892	0.303952
	EC:2.3.3.15	sulfoacetaldehyde acetyltransferase.	0.279576	0.0606061	0.260008
	EC:2.1.1.298	ribosomal protein uL3 N(5)-glutamine methyltransferase.	1.19321	0.271062	0.374584
	EC:2.7.7.83	UDP-N-acetylgalactosamine diphosphorylase.	-3.10019	0.0592741	0.254669
	EC:4.1.1.35	UDP-glucuronate decarboxylase.	-3.05736	0.228438	0.320849
	EC:3.2.1.172	unsaturated rhamnogalacturonyl hydrolase.	-1.36165	0.181152	0.303952
	EC:1.14.15.3	alkane 1-monooxygenase.	0	0.328671	0.422143
	EC:1.2.1.3	aldehyde dehydrogenase (NAD(+)).	0.441596	0.181152	0.303952
	EC:3.6.1.27	undecaprenyl-diphosphate phosphatase.	-0.18323	0.141858	0.303952
	EC:3.4.23.36	signal peptidase II.	-0.157402	0.141858	0.303952
	EC:3.5.2.7	imidazolonepropionase.	0.267659	0.282384	0.374584
	EC:6.3.5.2	GMP synthase (glutamine-hydrolyzing).	-0.184358	0.282384	0.374584
	EC:6.3.4.15	biotin--[biotin carboxyl-carrier protein] ligase.	-0.405584	0.107892	0.303952
	EC:4.1.99.2	tyrosine phenol-lyase.	-2.33627	0.344988	0.431124
	EC:1.14.13.59	L-lysine N(6)-monooxygenase (NADPH).	2.46444	0.0569431	0.254669
	EC:2.4.2.10	orotate phosphoribosyltransferase.	-0.14357	0.141858	0.303952
	EC:2.7.8.5	CDP-diacylglycerol--glycerol-3-phosphate 1-phosphatidyltransferase.	-0.244383	0.0812521	0.303952
	EC:1.3.5.1	succinate dehydrogenase.	-0.851378	0.107892	0.303952
	EC:1.4.3.10	putrescine oxidase.	0.0015245	0.042957	0.204134
	EC:1.1.1.202	1,3-propanediol dehydrogenase.	2.32264	0.228438	0.320849
	EC:2.1.1.199	16S rRNA (cytosine(1402)-N(4))-methyltransferase.	-0.153328	0.141858	0.303952
	EC:2.7.1.167	D-glycero-beta-D-manno-heptose-7-phosphate kinase.	1.13607	0.181152	0.303952
	EC:2.7.7.70	D-glycero-beta-D-manno-heptose 1-phosphate adenylyltransferase.	1.13607	0.181152	0.303952
	EC:5.4.99.26	tRNA pseudouridine(65) synthase.	0.968729	0.271062	0.374584
	EC:1.1.1.28	D-lactate dehydrogenase.	0.967965	0.042624	0.204134
	EC:3.2.1.3	glucan 1,4-alpha-glucosidase.	0.116995	0.0849151	0.303952
	EC:2.7.1.48	uridine/cytidine kinase.	0.697303	0.0592741	0.254669
	EC:1.4.1.24	3-dehydroquinate synthase II.	-3.48225	0.401931	0.497589
	EC:5.3.1.5	xylose isomerase.	-0.761972	0.228438	0.320849
	EC:4.2.3.3	methylglyoxal synthase.	0.688098	0.228438	0.320849
	EC:1.1.1.363	glucose-6-phosphate dehydrogenase [NAD(P)(+)].	-0.409217	0.107892	0.303952
	EC:1.1.1.49	glucose-6-phosphate dehydrogenase (NADP(+)).	-0.409217	0.107892	0.303952
	EC:2.3.1.178	diaminobutyrate acetyltransferase.	1.54256	0.172161	0.303952
	EC:1.1.3.15	(S)-2-hydroxy-acid oxidase.	-0.373356	0.0812521	0.303952
	EC:2.3.2.13	protein-glutamine gamma-glutamyltransferase.	-12.1761	0.020979	0.141791
	EC:6.3.2.3	glutathione synthase.	23.4138	0.0592741	0.254669
	EC:1.20.4.3	mycoredoxin.	2.01349	0.014985	0.122616
	EC:1.1.1.291	2-hydroxymethylglutarate dehydrogenase.	-3.22024	0.31968	0.417404
	EC:4.1.1.86	diaminobutyrate decarboxylase.	0.0118248	0.195804	0.303952
	EC:3.6.1.41	bis(5'-nucleosyl)-tetraphosphatase (symmetrical).	1.25293	0.271062	0.374584
	EC:2.4.1.87	N-acetyllactosaminide 3-alpha-galactosyltransferase.	6.7147e-06	0.202797	0.303952
	EC:1.1.1.39	malate dehydrogenase (decarboxylating).	2.28176e-05	0.0849151	0.303952
	EC:6.3.4.18	5-(carboxyamino)imidazole ribonucleotide synthase.	-0.816117	0.107892	0.303952
	EC:2.7.1.29	glycerone kinase.	-1.69109	0.01998	0.136624
	EC:3.5.3.3	creatinase.	0.0102338	0.042957	0.204134
	EC:6.1.1.9	valine--tRNA ligase.	-0.144856	0.181152	0.303952
	EC:2.1.2.5	glutamate formimidoyltransferase.	0.213713	0.572761	0.650722
	EC:2.8.3.15	succinyl-CoA:(R)-benzylsuccinate CoA-transferase.	0	0.594406	0.673475
	EC:1.17.4.2	ribonucleoside-triphosphate reductase (thioredoxin).	0.254688	0.282384	0.374584
	EC:5.1.1.4	proline racemase.	-2.39944	0.282384	0.374584
	EC:1.1.1.133	dTDP-4-dehydrorhamnose reductase.	0.218457	0.344988	0.431124
	EC:6.2.1.17	propionate--CoA ligase.	0.159062	0.118881	0.303952
	EC:3.5.3.6	arginine deiminase.	-0.833509	0.228438	0.320849
	EC:3.6.1.31	phosphoribosyl-ATP diphosphatase.	-0.245504	0.107892	0.303952
	EC:5.3.1.1	triose-phosphate isomerase.	-0.0303317	0.344988	0.431124
	EC:2.5.1.48	cystathionine gamma-synthase.	-0.706383	0.141858	0.303952
	EC:1.14.13.149	phenylacetyl-CoA 1,2-epoxidase.	5.25962	0.012321	0.111363
	EC:3.1.13.5	ribonuclease D.	-0.782615	0.0592741	0.254669
	EC:2.6.1.9	histidinol-phosphate transaminase.	-0.18078	0.141858	0.303952
	EC:2.1.1.294	3-O-phospho-polymannosyl GlcNAc-diphospho-ditrans,octacis-undecaprenol	0.624844	0.141858	0.303952
	EC:2.7.1.181	polymannosyl GlcNAc-diphospho-ditrans,octacis-undecaprenol kinase.	0.624844	0.141858	0.303952
	EC:3.6.1.1	inorganic diphosphatase.	-0.0900505	0.228438	0.320849
	EC:1.3.1.85	crotonyl-CoA carboxylase/reductase.	-1.96746	0.949717	0.964955
	EC:4.1.99.1	tryptophanase.	-1.24019	0.228438	0.320849
	EC:1.16.3.2	bacterial non-heme ferritin.	-0.0177726	0.413586	0.498254
	EC:5.1.1.7	diaminopimelate epimerase.	-0.240628	0.181152	0.303952
	EC:2.7.7.53	ATP adenylyltransferase.	2.8272	0.00699301	0.0881845
	EC:1.14.15.7	choline monooxygenase.	0.140848	0.132867	0.303952
	EC:1.3.3.6	acyl-CoA oxidase.	2.34517	0.014985	0.122616
	EC:4.2.1.18	methylglutaconyl-CoA hydratase.	0.500889	0.489843	0.573766
	EC:2.8.3.6	3-oxoadipate CoA-transferase.	2.12562	0.195804	0.303952
	EC:5.4.99.2	methylmalonyl-CoA mutase.	-1.60376	0.0592741	0.254669
	EC:1.2.7.4	anaerobic carbon-monoxide dehydrogenase.	0.313768	0.413586	0.498254
	EC:2.7.8.13	phospho-N-acetylmuramoyl-pentapeptide-transferase.	-0.136229	0.181152	0.303952
	EC:6.2.1.18	citrate--CoA ligase.	0	0.328671	0.422143
	EC:1.1.1.301	D-arabitol-phosphate dehydrogenase.	0.0799363	0.0849151	0.303952
	EC:6.3.5.3	phosphoribosylformylglycinamidine synthase.	-0.745794	0.0592741	0.254669
	EC:5.1.3.10	CDP-paratose 2-epimerase.	-3.96802	0.411921	0.498254
	EC:1.8.4.8	phosphoadenylyl-sulfate reductase (thioredoxin).	-1.82764	0.141858	0.303952
	EC:1.14.11.33	DNA oxidative demethylase.	1.44076	0.119547	0.303952
	EC:3.4.13.19	membrane dipeptidase.	0.411836	0.228438	0.320849
	EC:1.13.11.27	4-hydroxyphenylpyruvate dioxygenase.	1.66429	0.0536131	0.249083
	EC:6.3.2.31	coenzyme F420-0:L-glutamate ligase.	0.418778	1	1
	EC:6.3.2.34	coenzyme F420-1:gamma-L-glutamate ligase.	0.418778	1	1
	EC:3.2.1.28	alpha,alpha-trehalase.	1.46804	0.10656	0.303952
	EC:3.4.14.5	dipeptidyl-peptidase IV.	-0.779365	0.141858	0.303952
	EC:1.13.11.5	homogentisate 1,2-dioxygenase.	0	0.328671	0.422143
	EC:2.3.1.241	Kdo2-lipid IVA acyltransferase.	-0.777763	0.141858	0.303952
	EC:1.6.3.3	NADH oxidase (H2O2-forming).	0.0434777	0.195804	0.303952
	EC:4.2.1.108	ectoine synthase.	6.25047	0.019314	0.136624
	EC:2.7.7.4	sulfate adenylyltransferase.	-1.23617	0.282384	0.374584
	EC:3.1.2.1	acetyl-CoA hydrolase.	0	0.328671	0.422143
	EC:4.2.1.115	UDP-N-acetylglucosamine 4,6-dehydratase (inverting).	0.173923	0.156177	0.303952
	EC:4.1.1.45	aminocarboxymuconate-semialdehyde decarboxylase.	2.42308	0.0792541	0.303952
	EC:3.5.1.18	succinyl-diaminopimelate desuccinylase.	-0.0138561	0.344988	0.431124
	EC:4.2.1.49	urocanate hydratase.	0.0359136	0.662005	0.721444
	EC:1.9.3.1	-	2.16798	0.01998	0.136624
	EC:3.5.3.13	formimidoylglutamate deiminase.	0	0.328671	0.422143
	EC:1.7.2.1	nitrite reductase (NO-forming).	1.87589	0.020979	0.141791
	EC:1.2.1.91	3-oxo-5,6-dehydrosuberyl-CoA semialdehyde dehydrogenase.	1.31627	0.0536131	0.249083
	EC:3.3.2.12	oxepin-CoA hydrolase.	1.31627	0.0536131	0.249083
	EC:2.6.1.11	acetylornithine transaminase.	-0.233774	0.228438	0.320849
	EC:3.5.4.19	phosphoribosyl-AMP cyclohydrolase.	-0.245721	0.141858	0.303952
	EC:3.7.1.3	kynureninase.	-3.91444	0.228438	0.320849
	EC:1.1.1.216	farnesol dehydrogenase.	0	0.594406	0.673475
	EC:1.14.13.2	4-hydroxybenzoate 3-monooxygenase.	1.40289	0.042957	0.204134
	EC:3.4.21.62	subtilisin.	3.25562	0.004662	0.0637578
	EC:4.2.1.114	methanogen homoaconitase.	-1.07368	0.328005	0.422143
	EC:3.5.2.18	enamidase.	-2.65658	0.413586	0.498254
	EC:4.2.1.55	3-hydroxybutyryl-CoA dehydratase.	-0.743333	0.181152	0.303952
	EC:3.4.13.21	dipeptidase E.	-0.813403	0.181152	0.303952
	EC:6.1.1.12	aspartate--tRNA ligase.	-0.124355	0.181152	0.303952
	EC:3.4.22.70	sortase A.	-0.0498102	0.344988	0.431124
	EC:2.5.1.74	1,4-dihydroxy-2-naphthoate polyprenyltransferase.	-0.374852	0.0592741	0.254669
	EC:6.3.3.2	5-formyltetrahydrofolate cyclo-ligase.	-0.159502	0.228438	0.320849
	EC:1.3.1.44	trans-2-enoyl-CoA reductase (NAD(+)).	0.675184	0.228438	0.320849
	EC:5.1.2.3	3-hydroxybutyryl-CoA epimerase.	4.63148	0.407592	0.498254
	EC:1.2.1.8	betaine-aldehyde dehydrogenase.	1.15304	0.107892	0.303952
	EC:2.1.1.44	L-histidine N(alpha)-methyltransferase.	0	0.328671	0.422143
	EC:2.4.1.250	D-inositol-3-phosphate glycosyltransferase.	2.61158	0.014985	0.122616
	EC:4.1.1.1	pyruvate decarboxylase.	0	0.328671	0.422143
	EC:1.3.1.28	2,3-dihydro-2,3-dihydroxybenzoate dehydrogenase.	6.55288	0.148518	0.303952
	EC:4.2.1.46	dTDP-glucose 4,6-dehydratase.	-0.223325	0.228438	0.320849
	EC:4.1.99.20	3-amino-4-hydroxybenzoate synthase.	-11.1948	0.119547	0.303952
	EC:1.1.1.23	histidinol dehydrogenase.	-0.261463	0.107892	0.303952
	EC:2.1.1.190	23S rRNA (uracil(1939)-C(5))-methyltransferase.	-0.246335	0.0812521	0.303952
	EC:1.2.1.76	succinate-semialdehyde dehydrogenase (acetylating).	-1.6083	0.181152	0.303952
	EC:2.3.1.183	phosphinothricin acetyltransferase.	-0.228737	0.181152	0.303952
	EC:2.1.1.224	23S rRNA (adenine(2503)-C(8))-methyltransferase.	-2.56331	0.141858	0.303952
	EC:1.8.3.1	sulfite oxidase.	0.178353	0.0849151	0.303952
	EC:2.1.1.186	23S rRNA (cytidine(2498)-2'-O)-methyltransferase.	0.703938	0.200133	0.303952
	EC:1.2.1.9	glyceraldehyde-3-phosphate dehydrogenase (NADP(+)).	1.45923	0.282384	0.374584
	EC:3.3.2.1	isochorismatase.	6.22747	0.190143	0.303952
	EC:6.3.1.13	L-cysteine:1D-myo-inositol 2-amino-2-deoxy-alpha-D-glucopyranoside	2.57201	0.014985	0.122616
	EC:3.5.1.115	mycothiol S-conjugate amidase.	2.62959	0.014985	0.122616
	EC:4.1.99.3	deoxyribodipyrimidine photo-lyase.	1.03242	0.282384	0.374584
	EC:1.4.1.11	L-erythro-3,5-diaminohexanoate dehydrogenase.	0.344862	0.572761	0.650722
	EC:3.2.1.78	mannan endo-1,4-beta-mannosidase.	0.312258	0.282384	0.374584
	EC:2.7.4.3	adenylate kinase.	-0.121962	0.228438	0.320849
	EC:1.1.1.380	L-gulonate 5-dehydrogenase.	-0.596123	0.181152	0.303952
	EC:3.1.3.7	3'(2'),5'-bisphosphate nucleotidase.	0.437013	0.029304	0.172799
	EC:6.5.1.3	RNA ligase (ATP).	-3.22214	0.01998	0.136624
	EC:4.1.1.18	lysine decarboxylase.	2.67812	0.0592741	0.254669
	EC:4.1.1.31	phosphoenolpyruvate carboxylase.	0.482433	0.181152	0.303952
	EC:2.4.1.80	ceramide glucosyltransferase.	7.16591	0.028305	0.172799
	EC:6.3.2.12	dihydrofolate synthase.	-0.194589	0.282384	0.374584
	EC:6.3.2.17	tetrahydrofolate synthase.	-0.194589	0.282384	0.374584
	EC:1.1.1.31	3-hydroxyisobutyrate dehydrogenase.	0.200701	0.141858	0.303952
	EC:2.7.7.82	CMP-N,N'-diacetyllegionaminic acid synthase.	-0.840727	0.228438	0.320849
	EC:3.1.13.3	oligonucleotidase.	0.436675	0.029304	0.172799
	EC:6.1.1.17	glutamate--tRNA ligase.	-0.465968	0.0812521	0.303952
	EC:1.1.99.38	2-deoxy-scyllo-inosamine dehydrogenase (AdoMet-dependent).	0	0.79021	0.835225
	EC:4.2.1.9	dihydroxy-acid dehydratase.	-0.173391	0.228438	0.320849
	EC:1.14.13.7	phenol 2-monooxygenase (NADPH).	0.00763582	0.042957	0.204134
	EC:3.1.2.12	S-formylglutathione hydrolase.	0.510353	0.200133	0.303952
	EC:2.7.12.1	dual-specificity kinase.	0	0.79021	0.835225
	EC:2.7.1.100	S-methyl-5-thioribose kinase.	0.846973	0.662005	0.721444
	EC:6.1.1.5	isoleucine--tRNA ligase.	-0.11851	0.228438	0.320849
	EC:1.2.1.4	aldehyde dehydrogenase (NADP(+)).	1.32621	0.0536131	0.249083
	EC:3.2.1.81	beta-agarase.	0	0.79021	0.835225
	EC:1.14.19.1	stearoyl-CoA 9-desaturase.	0	0.328671	0.422143
	EC:2.6.1.100	L-glutamine:2-deoxy-scyllo-inosose aminotransferase.	0	0.79021	0.835225
	EC:2.6.1.101	L-glutamine:3-amino-2,3-dideoxy-scyllo-inosose aminotransferase.	0	0.79021	0.835225
	EC:3.5.2.3	dihydroorotase.	-0.116676	0.228438	0.320849
	EC:2.5.1.68	(2Z,6E)-farnesyl diphosphate synthase.	2.52082	0.014985	0.122616
	EC:2.7.1.66	undecaprenol kinase.	-0.896704	0.0592741	0.254669
	EC:2.7.7.19	polynucleotide adenylyltransferase.	-0.755793	0.181152	0.303952
	EC:2.7.1.92	5-dehydro-2-deoxygluconokinase.	-1.22835	0.344988	0.431124
	EC:4.1.3.16	4-hydroxy-2-oxoglutarate aldolase.	-4.2069	0.465201	0.556751
	EC:5.4.99.27	tRNA pseudouridine(13) synthase.	3.65223	0.407592	0.498254
	EC:3.4.11.2	membrane alanyl aminopeptidase.	-0.341196	0.228438	0.320849
	EC:6.3.2.43	[amino-group carrier protein]--L-2-aminoadipate ligase.	1.19589	0.032634	0.190889
	EC:2.4.1.227	undecaprenyldiphospho-muramoylpentapeptide beta-N-	-0.114152	0.228438	0.320849
	EC:2.4.1.245	alpha,alpha-trehalose synthase.	0	0.594406	0.673475
	EC:5.3.3.14	trans-2-decenoyl-[acyl-carrier-protein] isomerase.	16.5738	0.028971	0.172799
	EC:2.1.2.9	methionyl-tRNA formyltransferase.	-0.115665	0.228438	0.320849
	EC:2.1.1.228	tRNA (guanine(37)-N(1))-methyltransferase.	-0.114703	0.228438	0.320849
	EC:6.3.4.2	CTP synthase (glutamine hydrolyzing).	-0.123998	0.228438	0.320849
	EC:1.1.1.373	sulfolactaldehyde 3-reductase.	7.40016e-05	0.042957	0.204134
	EC:2.7.7.13	mannose-1-phosphate guanylyltransferase.	0.35788	0.282384	0.374584
	EC:1.1.1.306	S-(hydroxymethyl)mycothiol dehydrogenase.	2.43124	0.014985	0.122616
	EC:2.5.1.29	geranylgeranyl diphosphate synthase.	-0.113786	0.228438	0.320849
	EC:2.3.1.20	diacylglycerol O-acyltransferase.	3.04448	0.014985	0.122616
	EC:2.5.1.10	(2E,6E)-farnesyl diphosphate synthase.	-0.112151	0.228438	0.320849
	EC:2.5.1.1	dimethylallyltranstransferase.	-0.112151	0.228438	0.320849
	EC:4.2.1.19	imidazoleglycerol-phosphate dehydratase.	-0.26495	0.141858	0.303952
	EC:3.4.24.13	IgA-specific metalloendopeptidase.	7.96385	0.025974	0.172799
	EC:1.14.14.1	unspecific monooxygenase.	1.74995	0.014985	0.122616
	EC:3.1.3.37	sedoheptulose-bisphosphatase.	-3.04665	0.268065	0.374584
	EC:1.1.1.289	sorbose reductase.	-16.2556	0.00765901	0.0881845
	EC:2.6.1.109	8-amino-3,8-dideoxy-alpha-D-manno-octulosonate transaminase.	#NUM!	0.547786	0.637006
	EC:1.1.1.381	3-hydroxy acid dehydrogenase.	0.495878	0.200133	0.303952
	EC:1.6.2.4	NADPH--hemoprotein reductase.	1.74048	0.014985	0.122616
	EC:1.1.1.371	scyllo-inositol 2-dehydrogenase (NADP(+)).	5.10188	0.012321	0.111363
	EC:4.1.1.50	adenosylmethionine decarboxylase.	0.591561	0.282384	0.374584
	EC:2.1.1.265	tellurite methyltransferase.	6.224	0.042624	0.204134
	EC:3.7.1.5	acylpyruvate hydrolase.	2.13649	0.014985	0.122616
	EC:3.2.2.9	adenosylhomocysteine nucleosidase.	-0.0966867	0.228438	0.320849
	EC:2.3.3.8	ATP citrate synthase.	0	0.328671	0.422143
	EC:1.1.1.1	alcohol dehydrogenase.	-0.372123	0.107892	0.303952
	EC:1.1.1.346	2,5-didehydrogluconate reductase (2-dehydro-L-gulonate-forming).	0.328624	0.344988	0.431124
	EC:1.1.99.1	choline dehydrogenase.	3.1902	0.125541	0.303952
	EC:4.2.1.140	gluconate/galactonate dehydratase.	0.02716	0.0849151	0.303952
	EC:4.2.1.79	2-methylcitrate dehydratase.	2.22101	0.014985	0.122616
	EC:2.1.1.258	5-methyltetrahydrofolate:corrinoid/iron-sulfur protein	-0.119116	0.754579	0.805455
	EC:2.8.4.2	arsenate-mycothiol transferase.	0.000106023	0.042957	0.204134
	EC:4.2.1.68	L-fuconate dehydratase.	0.964503	0.042957	0.204134
	EC:6.1.1.15	proline--tRNA ligase.	-0.109425	0.282384	0.374584
	EC:3.1.26.5	ribonuclease P.	-0.101558	0.228438	0.320849
	EC:6.1.2.1	D-alanine--(R)-lactate ligase.	-3.51571	0.413586	0.498254
	EC:3.2.1.45	glucosylceramidase.	-0.717733	0.181152	0.303952
	EC:6.1.1.20	phenylalanine--tRNA ligase.	-0.107787	0.228438	0.320849
	EC:2.1.1.245	5-methyltetrahydrosarcinapterin:corrinoid/iron-sulfur protein	-0.11957	0.754579	0.805455
	EC:3.1.3.93	L-galactose 1-phosphate phosphatase.	0.448879	0.119547	0.303952
	EC:2.1.1.192	23S rRNA (adenine(2503)-C(2))-methyltransferase.	-0.173491	0.282384	0.374584
	EC:2.4.1.266	glucosyl-3-phosphoglycerate synthase.	2.35092	0.020979	0.141791
	EC:2.1.3.2	aspartate carbamoyltransferase.	-0.11112	0.282384	0.374584
	EC:6.3.5.1	NAD(+) synthase (glutamine-hydrolyzing).	-0.405321	0.0812521	0.303952
	EC:1.6.1.1	NAD(P)(+) transhydrogenase (Si-specific).	0.353357	0.312354	0.408022
	EC:3.5.1.103	N-acetyl-1-D-myo-inositol-2-amino-2-deoxy-alpha-D-glucopyranoside	2.51093	0.014985	0.122616
	EC:3.6.3.20	-	-0.130214	0.851815	0.88147
	EC:1.2.1.43	-	0.450044	0.228438	0.320849
	EC:2.4.2.43	lipid IVA 4-amino-4-deoxy-L-arabinosyltransferase.	0.105888	0.312354	0.408022
	EC:2.7.11.5	[isocitrate dehydrogenase (NADP(+))] kinase.	0.280788	0.312354	0.408022
	EC:2.6.1.16	glutamine--fructose-6-phosphate transaminase (isomerizing).	0.257538	0.344988	0.431124
	EC:3.6.4.6	vesicle-fusing ATPase.	0	0.79021	0.835225
	EC:1.1.98.3	decaprenylphospho-beta-D-ribofuranose 2-dehydrogenase.	2.42294	0.014985	0.122616
	EC:2.3.1.189	mycothiol synthase.	2.9729	0.0702631	0.300553
	EC:2.4.1.293	GalNAc5-diNAcBac-PP-undecaprenol beta-1,3-glucosyltransferase.	0.0084188	0.0849151	0.303952
	EC:2.7.7.75	molybdopterin adenylyltransferase.	0.280625	0.312354	0.408022
	EC:4.2.1.104	cyanase.	1.6397	0.044289	0.209099
	EC:1.8.1.15	mycothione reductase.	2.04516	0.014985	0.122616
	EC:3.1.11.6	exodeoxyribonuclease VII.	-0.105358	0.282384	0.374584
	EC:2.7.1.59	N-acetylglucosamine kinase.	0.0679946	0.312354	0.408022
	EC:2.1.1.33	tRNA (guanine(46)-N(7))-methyltransferase.	-0.103691	0.228438	0.320849
	EC:4.1.1.46	o-pyrocatechuate decarboxylase.	0	0.594406	0.673475
	EC:2.4.2.45	decaprenyl-phosphate phosphoribosyltransferase.	2.36374	0.020979	0.141791
	EC:3.4.24.27	thermolysin.	0.398003	0.0815851	0.303952
	EC:1.1.1.333	decaprenylphospho-beta-D-erythro-pentofuranosid-2-ulose 2-reductase.	2.36184	0.014985	0.122616
	EC:6.1.1.11	serine--tRNA ligase.	-0.102159	0.282384	0.374584
	EC:2.5.1.6	methionine adenosyltransferase.	-0.0915783	0.228438	0.320849
	EC:5.5.1.4	inositol-3-phosphate synthase.	-0.737889	0.181152	0.303952
	EC:6.3.2.9	UDP-N-acetylmuramoyl-L-alanine--D-glutamate ligase.	-0.103861	0.282384	0.374584
	EC:2.4.1.287	rhamnopyranosyl-N-acetylglucosaminyl-diphospho-decaprenol beta-1,4/1,5-	9.51866	0.00765901	0.0881845
	EC:1.1.1.284	S-(hydroxymethyl)glutathione dehydrogenase.	0.617953	0.181152	0.303952
	EC:3.5.1.19	nicotinamidase.	-0.737138	0.181152	0.303952
	EC:3.5.3.26	(S)-ureidoglycine aminohydrolase.	-1.95095	0.282384	0.374584
	EC:2.1.1.200	tRNA (cytidine(32)/uridine(32)-2'-O)-methyltransferase.	0.223776	0.312354	0.408022
	EC:4.2.1.12	phosphogluconate dehydratase.	0.126862	0.312354	0.408022
	EC:4.1.3.40	chorismate lyase.	0.141091	0.312354	0.408022
	EC:6.2.1.25	benzoate--CoA ligase.	0	0.328671	0.422143
	EC:1.14.13.83	precorrin-3B synthase.	0.976668	0.042957	0.204134
	EC:1.11.1.19	dye decolorizing peroxidase.	1.81921	0.014985	0.122616
	EC:2.4.1.20	cellobiose phosphorylase.	-0.744039	0.228438	0.320849
	EC:1.5.1.3	dihydrofolate reductase.	-0.111993	0.228438	0.320849
	EC:4.3.2.2	adenylosuccinate lyase.	-0.102167	0.282384	0.374584
	EC:6.4.1.1	pyruvate carboxylase.	-1.59055	0.0812521	0.303952
	EC:2.1.1.45	thymidylate synthase.	-0.119076	0.228438	0.320849
	EC:6.1.1.21	histidine--tRNA ligase.	-0.0983784	0.228438	0.320849
	EC:2.3.3.5	2-methylcitrate synthase.	1.74667	0.032634	0.190889
	EC:6.3.2.39	aerobactin synthase.	0.418289	0.0815851	0.303952
	EC:6.3.2.38	N(2)-citryl-N(6)-acetyl-N(6)-hydroxylysine synthase.	0.470578	0.0815851	0.303952
	EC:6.3.4.4	adenylosuccinate synthase.	-0.104656	0.282384	0.374584
	EC:2.7.7.3	pantetheine-phosphate adenylyltransferase.	-0.100957	0.282384	0.374584
	EC:2.7.7.41	phosphatidate cytidylyltransferase.	-0.101032	0.282384	0.374584
	EC:2.7.4.22	UMP kinase.	-0.101753	0.344988	0.431124
[truncated: 914 more rows]

## Sheet: Table S5_Putative_enzymes_LI
	EC	Name	Log2 fold change (KO-WD/WT-ND)	P-value (Wilcoxon rank-sum test)	Adjusted P-value (BH)
	EC:4.1.1.65	phosphatidylserine decarboxylase.	1.49454	0.000666001	0.020209
	EC:3.2.2.21	DNA-3-methyladenine glycosylase II.	1.07147	0.000666001	0.020209
	EC:1.2.1.16	succinate-semialdehyde dehydrogenase [NAD(P)(+)].	2.22082	0.000666001	0.020209
	EC:1.2.1.20	glutarate-semialdehyde dehydrogenase.	2.22253	0.000666001	0.020209
	EC:1.2.1.79	succinate-semialdehyde dehydrogenase (NADP(+)).	2.22253	0.000666001	0.020209
	EC:1.1.1.28	D-lactate dehydrogenase.	0.916232	0.000666001	0.020209
	EC:3.6.3.8	-	0.911131	0.001332	0.0273248
	EC:3.1.3.6	3'-nucleotidase.	1.54497	0.001332	0.0273248
	EC:3.1.4.16	2',3'-cyclic-nucleotide 2'-phosphodiesterase.	1.54497	0.001332	0.0273248
	EC:3.2.1.89	arabinogalactan endo-beta-1,4-galactanase.	1.62089	0.002664	0.0410595
	EC:2.6.1.66	valine--pyruvate transaminase.	-0.877582	0.000666001	0.020209
	EC:2.6.1.2	alanine transaminase.	-1.2294	0.000666001	0.020209
	EC:4.99.1.3	sirohydrochlorin cobaltochelatase.	1.59955	0.001332	0.0273248
	EC:3.5.1.2	glutaminase.	1.35787	0.001332	0.0273248
	EC:3.4.25.2	HslU--HslV peptidase.	2.731	0.000666001	0.020209
	EC:2.1.1.187	23S rRNA (guanine(745)-N(1))-methyltransferase.	-0.972853	0.000666001	0.020209
	EC:2.1.1.130	precorrin-2 C(20)-methyltransferase.	1.24764	0.004662	0.0510542
	EC:2.1.1.151	cobalt-factor II C(20)-methyltransferase.	1.24577	0.004662	0.0510542
	EC:2.4.2.9	uracil phosphoribosyltransferase.	0.570251	0.001332	0.0273248
	EC:2.1.1.195	cobalt-precorrin-5B (C(1))-methyltransferase.	1.14961	0.004662	0.0510542
	EC:6.3.1.1	aspartate--ammonia ligase.	0.7102	0.00799201	0.0609443
	EC:4.1.1.17	ornithine decarboxylase.	2.14339	0.001332	0.0273248
	EC:5.1.1.18	serine racemase.	-0.734795	0.002664	0.0410595
	EC:2.10.1.1	molybdopterin molybdotransferase.	1.56796	0.001332	0.0273248
	EC:2.7.1.21	thymidine kinase.	0.856575	0.002664	0.0410595
	EC:2.1.1.133	precorrin-4 C(11)-methyltransferase.	1.20602	0.004662	0.0510542
	EC:2.1.1.271	cobalt-precorrin-4 methyltransferase.	1.20602	0.004662	0.0510542
	EC:5.4.99.60	cobalt-precorrin-8 methylmutase.	1.19354	0.004662	0.0510542
	EC:5.4.99.61	precorrin-8X methylmutase.	1.19354	0.004662	0.0510542
	EC:2.1.1.131	precorrin-3B C(17)-methyltransferase.	1.17952	0.00799201	0.0609443
	EC:1.11.1.6	catalase.	2.08536	0.002664	0.0410595
	EC:3.4.11.4	tripeptide aminopeptidase.	0.34815	0.000666001	0.020209
	EC:3.1.3.7	3'(2'),5'-bisphosphate nucleotidase.	0.894248	0.001332	0.0273248
	EC:2.3.1.57	diamine N-acetyltransferase.	0.925702	0.002664	0.0410595
	EC:2.5.1.39	4-hydroxybenzoate polyprenyltransferase.	1.98586	0.002664	0.0410595
	EC:1.7.99.4	-	2.46889	0.002664	0.0410595
	EC:2.3.1.15	glycerol-3-phosphate 1-O-acyltransferase.	0.720872	0.001332	0.0273248
	EC:6.1.1.22	asparagine--tRNA ligase.	0.704508	0.002664	0.0410595
	EC:3.1.13.3	oligonucleotidase.	0.772443	0.001332	0.0273248
	EC:3.7.1.12	cobalt-precorrin 5A hydrolase.	1.17788	0.00799201	0.0609443
	EC:2.7.1.48	uridine/cytidine kinase.	0.8868	0.00799201	0.0609443
	EC:3.1.26.11	ribonuclease Z.	0.897142	0.004662	0.0510542
	EC:2.3.1.81	aminoglycoside N(3)-acetyltransferase.	1.21917	0.000666001	0.020209
	EC:3.5.3.1	arginase.	1.81788	0.002664	0.0410595
	EC:5.1.3.14	UDP-N-acetylglucosamine 2-epimerase (non-hydrolyzing).	0.777556	0.002664	0.0410595
	EC:2.7.1.31	glycerate 3-kinase.	0.651279	0.002664	0.0410595
	EC:2.7.7.77	molybdenum cofactor guanylyltransferase.	2.00968	0.002664	0.0410595
	EC:2.7.7.87	L-threonylcarbamoyladenylate synthase.	0.566915	0.00799201	0.0609443
	EC:2.1.1.176	16S rRNA (cytosine(967)-C(5))-methyltransferase.	0.512668	0.000666001	0.020209
	EC:2.3.1.19	phosphate butyryltransferase.	1.39255	0.002664	0.0410595
	EC:4.1.1.11	aspartate 1-decarboxylase.	1.54451	0.004662	0.0510542
	EC:3.5.1.32	hippurate hydrolase.	-0.566823	0.004662	0.0510542
	EC:3.5.4.12	dCMP deaminase.	0.567526	0.004662	0.0510542
	EC:6.3.2.5	phosphopantothenate--cysteine ligase (CTP).	0.628222	0.001332	0.0273248
	EC:4.2.1.11	phosphopyruvate hydratase.	0.52946	0.002664	0.0410595
	EC:6.3.2.1	pantoate--beta-alanine ligase (AMP-forming).	1.52216	0.004662	0.0510542
	EC:2.1.1.201	2-methoxy-6-polyprenyl-1,4-benzoquinol methylase.	0.904035	0.001332	0.0273248
	EC:2.1.1.163	demethylmenaquinone methyltransferase.	0.904035	0.001332	0.0273248
	EC:3.4.24.84	Ste24 endopeptidase.	2.7564	0.004662	0.0510542
	EC:2.7.9.3	selenide, water dikinase.	1.15481	0.002664	0.0410595
	EC:2.1.2.11	3-methyl-2-oxobutanoate hydroxymethyltransferase.	1.42982	0.004662	0.0510542
	EC:4.1.1.36	phosphopantothenoylcysteine decarboxylase.	0.623633	0.001332	0.0273248
	EC:3.6.3.29	-	1.14666	0.001332	0.0273248
	EC:3.1.3.10	glucose-1-phosphatase.	5.01261	0.002664	0.0410595
	EC:6.3.1.10	adenosylcobinamide-phosphate synthase.	1.41448	0.002664	0.0410595
	EC:2.7.8.8	CDP-diacylglycerol--serine O-phosphatidyltransferase.	1.4167	0.004662	0.0510542
	EC:4.1.99.18	-	1.46201	0.002664	0.0410595
	EC:4.3.1.15	diaminopropionate ammonia-lyase.	1.3957	0.002664	0.0410595
	EC:3.4.11.1	leucyl aminopeptidase.	2.02792	0.004662	0.0510542
	EC:2.7.1.2	glucokinase.	0.693375	0.004662	0.0510542
	EC:2.4.1.161	oligosaccharide 4-alpha-D-glucosyltransferase.	-1.5488	0.001332	0.0273248
	EC:5.4.99.1	methylaspartate mutase.	2.16086	0.00799201	0.0609443
	EC:1.2.7.1	pyruvate synthase.	0.902526	0.00799201	0.0609443
	EC:4.1.1.98	4-hydroxy-3-polyprenylbenzoate decarboxylase.	1.69414	0.002664	0.0410595
	EC:2.7.1.156	adenosylcobinamide kinase.	1.28355	0.004662	0.0510542
	EC:2.7.7.62	adenosylcobinamide-phosphate guanylyltransferase.	1.28355	0.004662	0.0510542
	EC:4.3.1.2	methylaspartate ammonia-lyase.	2.31777	0.00799201	0.0609443
	EC:1.1.1.251	galactitol-1-phosphate 5-dehydrogenase.	1.90244	0.002664	0.0410595
	EC:2.7.7.72	CCA tRNA nucleotidyltransferase.	0.56135	0.000666001	0.020209
	EC:3.6.4.13	RNA helicase.	0.779807	0.001332	0.0273248
	EC:1.2.1.70	glutamyl-tRNA reductase.	1.0277	0.002664	0.0410595
	EC:4.2.1.24	porphobilinogen synthase.	1.01645	0.002664	0.0410595
	EC:2.7.4.8	guanylate kinase.	0.388811	0.004662	0.0510542
	EC:5.3.3.2	isopentenyl-diphosphate Delta-isomerase.	1.11154	0.001332	0.0273248
	EC:2.5.1.57	N-acylneuraminate-9-phosphate synthase.	-1.45211	0.001332	0.0273248
	EC:3.5.2.17	hydroxyisourate hydrolase.	-1.40078	0.001332	0.0273248
	EC:6.3.2.35	D-alanine--D-serine ligase.	-0.784972	0.004662	0.0510542
	EC:1.1.1.193	5-amino-6-(5-phosphoribosylamino)uracil reductase.	1.06925	0.004662	0.0510542
	EC:5.3.1.26	galactose-6-phosphate isomerase.	1.1162	0.00799201	0.0609443
	EC:3.4.21.105	rhomboid protease.	0.893451	0.004662	0.0510542
	EC:2.7.8.26	adenosylcobinamide-GDP ribazoletransferase.	1.36056	0.002664	0.0410595
	EC:2.3.2.6	lysine/arginine leucyltransferase.	2.79412	0.002664	0.0410595
	EC:2.8.3.1	propionate CoA-transferase.	-0.417959	0.004662	0.0510542
	EC:6.3.5.10	adenosylcobyric acid synthase (glutamine-hydrolyzing).	1.38109	0.002664	0.0410595
	EC:1.5.3.19	4-methylaminobutanoate oxidase (formaldehyde-forming).	3.48354	0.002664	0.0410595
	EC:4.6.1.1	adenylate cyclase.	1.85159	0.00799201	0.0609443
	EC:3.5.4.26	diaminohydroxyphosphoribosylaminopyrimidine deaminase.	1.07169	0.004662	0.0510542
	EC:1.7.2.5	nitric-oxide reductase (cytochrome c).	-1.42566	0.001332	0.0273248
	EC:2.1.2.1	glycine hydroxymethyltransferase.	0.578483	0.00799201	0.0609443
	EC:2.5.1.9	riboflavin synthase.	1.08003	0.00799201	0.0609443
	EC:4.1.1.81	threonine-phosphate decarboxylase.	1.11403	0.00799201	0.0609443
	EC:3.5.3.8	formimidoylglutamase.	-2.44273	0.001332	0.0273248
	EC:2.7.7.76	molybdenum cofactor cytidylyltransferase.	1.23123	0.004662	0.0510542
	EC:4.1.1.12	aspartate 4-decarboxylase.	2.25598	0.004662	0.0510542
	EC:2.5.1.78	6,7-dimethyl-8-ribityllumazine synthase.	1.08677	0.00799201	0.0609443
	EC:6.3.2.4	D-alanine--D-alanine ligase.	0.644773	0.012654	0.0771154
	EC:2.6.1.16	glutamine--fructose-6-phosphate transaminase (isomerizing).	0.791046	0.01998	0.10193
	EC:2.7.1.11	6-phosphofructokinase.	0.633316	0.00799201	0.0609443
	EC:1.3.1.106	cobalt-precorrin-6A reductase.	1.02915	0.00799201	0.0609443
	EC:1.3.1.54	precorrin-6A reductase.	1.02915	0.00799201	0.0609443
	EC:2.5.1.61	hydroxymethylbilane synthase.	0.821325	0.00799201	0.0609443
	EC:2.5.1.15	dihydropteroate synthase.	0.96867	0.00799201	0.0609443
	EC:1.2.1.87	propanal dehydrogenase (CoA-propanoylating).	0.680943	0.004662	0.0510542
	EC:2.7.1.56	1-phosphofructokinase.	0.592049	0.001332	0.0273248
	EC:1.1.1.133	dTDP-4-dehydrorhamnose reductase.	0.644029	0.01998	0.10193
	EC:2.4.2.8	hypoxanthine phosphoribosyltransferase.	0.455511	0.001332	0.0273248
	EC:2.7.1.76	deoxyadenosine kinase.	1.90596	0.00799201	0.0609443
	EC:3.5.2.6	beta-lactamase.	1.31759	0.001332	0.0273248
	EC:1.1.1.2	alcohol dehydrogenase (NADP(+)).	1.05017	0.01998	0.10193
	EC:1.7.1.13	preQ1 synthase.	1.49999	0.004662	0.0510542
	EC:3.6.3.31	-	0.578848	0.002664	0.0410595
	EC:3.4.21.107	peptidase Do.	0.708815	0.00799201	0.0609443
	EC:3.2.1.99	arabinan endo-1,5-alpha-L-arabinosidase.	1.75311	0.002664	0.0410595
	EC:2.4.2.21	nicotinate-nucleotide--dimethylbenzimidazole phosphoribosyltransferase.	1.32308	0.004662	0.0510542
	EC:4.2.1.2	fumarate hydratase.	0.624544	0.004662	0.0510542
	EC:6.3.5.11	cobyrinate a,c-diamide synthase (glutamine-hydrolyzing).	1.43204	0.002664	0.0410595
	EC:6.3.5.9	hydrogenobyrinic acid a,c-diamide synthase (glutamine-hydrolyzing).	1.43204	0.002664	0.0410595
	EC:5.4.3.8	glutamate-1-semialdehyde 2,1-aminomutase.	0.88365	0.004662	0.0510542
	EC:2.8.3.19	CoA:oxalate CoA-transferase.	0.901396	0.00799201	0.0609443
	EC:1.7.99.1	hydroxylamine reductase.	1.36863	0.012654	0.0771154
	EC:1.12.99.6	hydrogenase (acceptor).	1.88562	0.004662	0.0510542
	EC:3.5.1.28	N-acetylmuramoyl-L-alanine amidase.	0.965329	0.012654	0.0771154
	EC:1.7.2.2	nitrite reductase (cytochrome; ammonia-forming).	2.31723	0.000666001	0.020209
	EC:1.97.1.9	selenate reductase.	1.43152	0.002664	0.0410595
	EC:2.7.2.7	butyrate kinase.	1.01344	0.001332	0.0273248
	EC:6.3.4.20	7-cyano-7-deazaguanine synthase.	1.44712	0.004662	0.0510542
	EC:1.16.3.1	ferroxidase.	1.04857	0.012654	0.0771154
	EC:3.5.3.18	dimethylargininase.	-0.442855	0.00799201	0.0609443
	EC:3.5.4.25	GTP cyclohydrolase II.	1.14873	0.004662	0.0510542
	EC:3.5.4.16	GTP cyclohydrolase I.	0.758128	0.00799201	0.0609443
	EC:2.1.1.196	cobalt-precorrin-6B (C(15))-methyltransferase [decarboxylating].	1.8965	0.004662	0.0510542
	EC:3.6.3.28	-	0.81605	0.01998	0.10193
	EC:3.5.1.5	urease.	1.93344	0.00799201	0.0609443
	EC:2.1.3.6	putrescine carbamoyltransferase.	-1.99678	0.01998	0.10193
	EC:1.1.1.6	glycerol dehydrogenase.	1.37142	0.004662	0.0510542
	EC:4.1.3.38	aminodeoxychorismate lyase.	1.77396	0.00799201	0.0609443
	EC:3.6.1.7	acylphosphatase.	0.674218	0.00799201	0.0609443
	EC:3.7.1.19	2,6-dihydroxypseudooxynicotine hydrolase.	3.04951	0.00765901	0.0609443
	EC:3.5.4.3	guanine deaminase.	1.33142	0.012654	0.0771154
	EC:2.7.7.49	RNA-directed DNA polymerase.	1.26329	0.012654	0.0771154
	EC:2.5.1.48	cystathionine gamma-synthase.	-1.85808	0.002664	0.0410595
	EC:3.1.11.5	exodeoxyribonuclease V.	0.547448	0.00799201	0.0609443
	EC:2.3.1.51	1-acylglycerol-3-phosphate O-acyltransferase.	0.660439	0.00799201	0.0609443
	EC:1.20.4.1	arsenate reductase (glutathione/glutaredoxin).	0.673228	0.00799201	0.0609443
	EC:3.4.11.14	cytosol alanyl aminopeptidase.	6.11368	0.020979	0.106467
	EC:4.1.1.22	histidine decarboxylase.	1.14803	0.012654	0.0771154
	EC:3.2.1.93	alpha,alpha-phosphotrehalase.	1.18063	0.002664	0.0410595
	EC:3.5.1.118	gamma-glutamyl hercynylcysteine S-oxide hydrolase.	-1.28008	0.00799201	0.0609443
	EC:2.7.7.13	mannose-1-phosphate guanylyltransferase.	1.00047	0.00799201	0.0609443
	EC:3.1.3.18	phosphoglycolate phosphatase.	0.713511	0.01998	0.10193
	EC:2.7.4.14	UMP/CMP kinase.	0.452116	0.012654	0.0771154
	EC:2.6.1.19	4-aminobutyrate--2-oxoglutarate transaminase.	1.44406	0.00799201	0.0609443
	EC:2.3.1.179	beta-ketoacyl-[acyl-carrier-protein] synthase II.	0.799279	0.00799201	0.0609443
	EC:3.1.2.21	dodecanoyl-[acyl-carrier-protein] hydrolase.	0.894094	0.01998	0.10193
	EC:1.17.1.4	xanthine dehydrogenase.	1.39821	0.00799201	0.0609443
	EC:2.3.1.39	[acyl-carrier-protein] S-malonyltransferase.	0.703345	0.00799201	0.0609443
	EC:3.5.1.116	ureidoglycolate amidohydrolase.	2.96727	0.00799201	0.0609443
	EC:3.4.11.9	Xaa-Pro aminopeptidase.	0.627518	0.00799201	0.0609443
	EC:2.7.11.26	[tau protein] kinase.	2.9699	0.00765901	0.0609443
	EC:2.4.2.52	triphosphoribosyl-dephospho-CoA synthase.	0.659813	0.004662	0.0510542
	EC:1.3.1.76	precorrin-2 dehydrogenase.	0.686268	0.00799201	0.0609443
	EC:3.5.2.2	dihydropyrimidinase.	1.06363	0.00799201	0.0609443
	EC:4.99.1.4	sirohydrochlorin ferrochelatase.	0.686427	0.00799201	0.0609443
	EC:3.1.26.8	ribonuclease M5.	0.593894	0.012654	0.0771154
	EC:2.7.1.85	beta-glucoside kinase.	2.91039	0.00799201	0.0609443
	EC:3.2.1.11	dextranase.	-1.30288	0.002664	0.0410595
	EC:3.4.16.4	serine-type D-Ala-D-Ala carboxypeptidase.	0.66961	0.012654	0.0771154
	EC:3.4.24.28	bacillolysin.	2.70447	0.00799201	0.0609443
	EC:3.4.24.78	GPR endopeptidase.	0.708302	0.00799201	0.0609443
	EC:4.1.99.12	3,4-dihydroxy-2-butanone-4-phosphate synthase.	1.167	0.004662	0.0510542
	EC:4.3.1.4	formimidoyltetrahydrofolate cyclodeaminase.	1.23357	0.012654	0.0771154
	EC:2.3.3.14	homocitrate synthase.	2.30758	0.004662	0.0510542
	EC:2.7.7.85	diadenylate cyclase.	0.594373	0.00799201	0.0609443
	EC:3.2.1.123	endoglycosylceramidase.	2.36259	0.00799201	0.0609443
	EC:1.3.99.26	all-trans-zeta-carotene desaturase.	2.32733	0.00799201	0.0609443
	EC:1.3.99.28	phytoene desaturase (neurosporene-forming).	2.32733	0.00799201	0.0609443
	EC:1.3.99.29	phytoene desaturase (zeta-carotene-forming).	2.32733	0.00799201	0.0609443
	EC:1.3.99.31	phytoene desaturase (lycopene-forming).	2.32733	0.00799201	0.0609443
	EC:3.1.3.1	alkaline phosphatase.	1.08801	0.012654	0.0771154
	EC:2.6.1.21	D-amino-acid transaminase.	1.71415	0.004662	0.0510542
	EC:1.1.1.137	ribitol-5-phosphate 2-dehydrogenase.	2.35159	0.00799201	0.0609443
	EC:3.6.4.6	vesicle-fusing ATPase.	-4.14211	0.000666001	0.020209
	EC:1.2.99.2	-	1.30941	0.00799201	0.0609443
	EC:3.4.22.8	clostripain.	2.93563	0.00799201	0.0609443
	EC:3.1.1.32	phospholipase A1.	-1.00321	0.004662	0.0510542
	EC:3.1.1.4	phospholipase A2.	-1.00307	0.004662	0.0510542
	EC:2.1.1.86	tetrahydromethanopterin S-methyltransferase.	-4.50247	0.000666001	0.020209
	EC:3.4.21.116	SpoIVB peptidase.	0.71142	0.00799201	0.0609443
	EC:1.4.3.16	L-aspartate oxidase.	0.866756	0.004662	0.0510542
	EC:3.8.1.2	(S)-2-haloacid dehalogenase.	-0.773586	0.001332	0.0273248
	EC:1.14.12.17	nitric oxide dioxygenase.	2.44362	0.00799201	0.0609443
	EC:2.7.8.36	undecaprenyl phosphate N,N'-diacetylbacillosamine 1-phosphate	2.60006	0.00799201	0.0609443
	EC:2.7.8.6	undecaprenyl-phosphate galactose phosphotransferase.	-0.875084	0.00799201	0.0609443
	EC:3.2.1.70	glucan 1,6-alpha-glucosidase.	1.53206	0.004662	0.0510542
	EC:4.1.1.4	acetoacetate decarboxylase.	2.86611	0.00799201	0.0609443
	EC:2.4.1.44	lipopolysaccharide 3-alpha-galactosyltransferase.	-5.10076	0.000666001	0.020209
	EC:3.6.1.57	UDP-2,4-diacetamido-2,4,6-trideoxy-beta-L-altropyranose hydrolase.	-4.92234	0.000666001	0.020209
	EC:3.4.24.3	microbial collagenase.	2.90626	0.00799201	0.0609443
	EC:2.4.1.180	lipopolysaccharide N-acetylmannosaminouronosyltransferase.	-1.10823	0.012654	0.0771154
	EC:3.4.19.1	acylaminoacyl-peptidase.	-0.720102	0.01998	0.10193
	EC:2.7.8.41	cardiolipin synthase (CMP-forming).	-1.49667	0.001332	0.0273248
	EC:2.1.1.289	cobalt-precorrin-7 (C(5))-methyltransferase.	2.19467	0.00799201	0.0609443
	EC:1.1.1.29	glycerate dehydrogenase.	0.922887	0.00799201	0.0609443
	EC:3.4.24.69	bontoxilysin.	2.91953	0.00799201	0.0609443
	EC:2.6.1.22	(S)-3-amino-2-methylpropionate transaminase.	2.13112	0.00799201	0.0609443
	EC:1.1.1.219	dihydroflavanol 4-reductase.	-0.445447	0.01998	0.10193
	EC:2.8.1.12	molybdopterin synthase.	2.59739	0.00799201	0.0609443
	EC:5.4.99.23	23S rRNA pseudouridine(1911/1915/1917) synthase.	0.417123	0.012654	0.0771154
	EC:5.3.1.8	mannose-6-phosphate isomerase.	0.607202	0.042624	0.136964
	EC:5.4.99.19	16S rRNA pseudouridine(516) synthase.	0.457804	0.00799201	0.0609443
	EC:6.3.2.29	cyanophycin synthase (L-aspartate-adding).	2.62846	0.00799201	0.0609443
	EC:6.3.2.30	cyanophycin synthase (L-arginine-adding).	2.62846	0.00799201	0.0609443
	EC:1.4.7.1	glutamate synthase (ferredoxin).	0.766048	0.01998	0.10193
	EC:6.1.1.1	tyrosine--tRNA ligase.	0.497438	0.029304	0.127028
	EC:3.4.15.6	cyanophycinase.	2.62326	0.00799201	0.0609443
	EC:1.1.1.132	GDP-mannose 6-dehydrogenase.	3.03517	0.00799201	0.0609443
	EC:3.4.17.19	carboxypeptidase Taq.	0.949409	0.004662	0.0510542
	EC:1.1.1.202	1,3-propanediol dehydrogenase.	1.48878	0.004662	0.0510542
	EC:2.7.11.25	mitogen-activated protein kinase kinase kinase.	5.91786	0.030969	0.133649
	EC:2.4.1.319	beta-1,4-mannooligosaccharide phosphorylase.	1.24747	0.029304	0.127028
	EC:2.4.1.320	1,4-beta-mannosyl-N-acetylglucosamine phosphorylase.	1.24747	0.029304	0.127028
	EC:3.2.1.55	non-reducing end alpha-L-arabinofuranosidase.	0.959042	0.01998	0.10193
	EC:3.4.22.48	staphopain.	-6.05974	0.000666001	0.020209
	EC:4.4.1.2	homocysteine desulfhydrase.	2.16632	0.012654	0.0771154
	EC:4.2.99.18	DNA-(apurinic or apyrimidinic site) lyase.	0.418792	0.01998	0.10193
	EC:1.2.7.10	oxalate oxidoreductase.	-3.5788	0.000666001	0.020209
	EC:6.1.1.18	glutamine--tRNA ligase.	0.737576	0.00799201	0.0609443
	EC:1.17.4.2	ribonucleoside-triphosphate reductase (thioredoxin).	0.486543	0.012654	0.0771154
	EC:2.4.1.21	starch synthase.	0.783199	0.029304	0.127028
	EC:5.4.99.24	23S rRNA pseudouridine(955/2504/2580) synthase.	0.666655	0.012654	0.0771154
	EC:1.5.8.1	dimethylamine dehydrogenase.	3.34339	0.014985	0.0898176
	EC:1.5.8.2	trimethylamine dehydrogenase.	3.34339	0.014985	0.0898176
	EC:2.1.1.90	methanol--corrinoid protein Co-methyltransferase.	-1.73998	0.012654	0.0771154
	EC:1.1.1.335	UDP-N-acetyl-2-amino-2-deoxyglucuronate dehydrogenase.	1.83678	0.000666001	0.020209
	EC:1.20.1.1	phosphonate dehydrogenase.	-4.65203	0.000666001	0.020209
	EC:2.8.4.4	[ribosomal protein uS12] (aspartate(89)-C(3))-methylthiotransferase.	0.620028	0.01998	0.10193
	EC:3.4.11.18	methionyl aminopeptidase.	0.47012	0.012654	0.0771154
	EC:5.4.99.62	D-ribose pyranase.	0.456982	0.01998	0.10193
	EC:2.4.2.1	purine-nucleoside phosphorylase.	0.50388	0.01998	0.10193
	EC:2.7.1.66	undecaprenol kinase.	-0.804079	0.00799201	0.0609443
	EC:1.11.1.21	catalase peroxidase.	1.3875	0.012654	0.0771154
	EC:3.1.3.23	sugar-phosphatase.	-5.02446	0.000666001	0.020209
	EC:3.4.21.102	C-terminal processing peptidase.	0.809034	0.00799201	0.0609443
	EC:3.2.1.170	mannosylglycerate hydrolase.	-0.765538	0.004662	0.0510542
	EC:3.5.4.5	cytidine deaminase.	0.569305	0.012654	0.0771154
	EC:2.7.9.1	pyruvate, phosphate dikinase.	0.536047	0.01998	0.10193
	EC:2.2.1.7	1-deoxy-D-xylulose-5-phosphate synthase.	0.545443	0.01998	0.10193
	EC:3.6.3.34	-	0.885807	0.042624	0.136964
	EC:1.5.1.5	methylenetetrahydrofolate dehydrogenase (NADP(+)).	0.225632	0.00799201	0.0609443
	EC:3.5.4.9	methenyltetrahydrofolate cyclohydrolase.	0.225632	0.00799201	0.0609443
	EC:3.1.3.89	5'-deoxynucleotidase.	-1.17662	0.012654	0.0771154
	EC:3.1.3.73	adenosylcobalamin/alpha-ribazole phosphatase.	0.82949	0.01998	0.10193
	EC:3.5.1.90	adenosylcobinamide hydrolase.	-4.79396	0.000666001	0.020209
	EC:6.3.5.4	asparagine synthase (glutamine-hydrolyzing).	0.572542	0.01998	0.10193
	EC:3.4.24.15	thimet oligopeptidase.	3.39154	0.018315	0.10193
	EC:4.1.3.24	malyl-CoA lyase.	3.48845	0.020979	0.106467
	EC:2.3.1.235	tetracenomycin F2 synthase.	1.84221	0.002664	0.0410595
	EC:2.5.1.72	quinolinate synthase.	0.911908	0.004662	0.0510542
	EC:2.3.2.10	UDP-N-acetylmuramoylpentapeptide-lysine N(6)-alanyltransferase.	-0.800213	0.004662	0.0510542
	EC:3.4.11.21	aspartyl aminopeptidase.	0.639399	0.01998	0.10193
	EC:2.4.1.245	alpha,alpha-trehalose synthase.	-3.76489	0.001332	0.0273248
	EC:4.1.3.25	(S)-citramalyl-CoA lyase.	3.50478	0.014985	0.0898176
	EC:4.1.1.41	-	-4.04179	0.000666001	0.020209
	EC:6.1.1.10	methionine--tRNA ligase.	0.523872	0.029304	0.127028
	EC:2.7.1.40	pyruvate kinase.	0.595538	0.0592741	0.136964
	EC:2.4.1.187	N-acetylglucosaminyldiphosphoundecaprenol N-acetyl-beta-D-	1.17466	0.001332	0.0273248
	EC:6.1.1.19	arginine--tRNA ligase.	0.442565	0.029304	0.127028
	EC:2.1.1.13	methionine synthase.	0.584589	0.012654	0.0771154
	EC:5.4.99.21	23S rRNA pseudouridine(2604) synthase.	1.01939	0.029304	0.127028
	EC:2.7.7.61	citrate lyase holo-[acyl-carrier protein] synthase.	0.612215	0.012654	0.0771154
	EC:2.4.1.281	4-O-beta-D-mannosyl-D-glucose phosphorylase.	1.69562	0.00799201	0.0609443
	EC:5.2.1.13	prolycopene isomerase.	1.15217	0.012654	0.0771154
	EC:1.3.1.1	dihydrouracil dehydrogenase (NAD(+)).	1.11695	0.029304	0.127028
	EC:1.14.14.12	3-hydroxy-9,10-secoandrosta-1,3,5(10)-triene-9,17-dione monooxygenase.	3.04745	0.014985	0.0898176
	EC:2.5.1.47	cysteine synthase.	0.66271	0.029304	0.127028
	EC:2.4.2.6	nucleoside deoxyribosyltransferase.	1.89847	0.042624	0.136964
	EC:2.4.2.19	nicotinate-nucleotide diphosphorylase (carboxylating).	0.915687	0.004662	0.0510542
	EC:6.1.1.3	threonine--tRNA ligase.	0.448496	0.029304	0.127028
	EC:1.5.1.39	FMN reductase [NAD(P)H].	-0.620679	0.004662	0.0510542
	EC:4.2.1.75	uroporphyrinogen-III synthase.	0.611162	0.00799201	0.0609443
	EC:1.1.1.60	2-hydroxy-3-oxopropionate reductase.	0.981664	0.029304	0.127028
	EC:1.4.3.4	monoamine oxidase.	0.855467	0.01998	0.10193
	EC:3.5.2.10	creatininase.	-0.964539	0.012654	0.0771154
	EC:2.3.1.180	beta-ketoacyl-[acyl-carrier-protein] synthase III.	0.650111	0.00799201	0.0609443
	EC:1.8.4.12	peptide-methionine (R)-S-oxide reductase.	0.548833	0.004662	0.0510542
	EC:2.8.1.7	cysteine desulfurase.	0.38115	0.012654	0.0771154
	EC:4.2.1.17	enoyl-CoA hydratase.	0.731604	0.01998	0.10193
	EC:6.1.1.7	alanine--tRNA ligase.	0.355852	0.012654	0.0771154
	EC:6.4.1.2	acetyl-CoA carboxylase.	0.720518	0.029304	0.127028
	EC:2.5.1.17	corrinoid adenosyltransferase.	0.703826	0.00799201	0.0609443
	EC:5.3.1.14	L-rhamnose isomerase.	1.08491	0.00799201	0.0609443
	EC:2.5.1.31	ditrans,polycis-undecaprenyl-diphosphate synthase [(2E,6E)-farnesyl-	0.394375	0.042624	0.136964
	EC:6.3.5.5	carbamoyl-phosphate synthase (glutamine-hydrolyzing).	0.32953	0.012654	0.0771154
	EC:3.1.3.90	maltose 6'-phosphate phosphatase.	1.42962	0.01998	0.10193
	EC:3.2.1.97	endo-alpha-N-acetylgalactosaminidase.	2.17192	0.012654	0.0771154
	EC:3.4.24.71	endothelin-converting enzyme 1.	3.07557	0.010656	0.0770247
	EC:2.4.1.315	diglucosyl diacylglycerol synthase (1,6-linking).	1.2759	0.01998	0.10193
	EC:1.5.1.38	FMN reductase (NADPH).	-0.671809	0.004662	0.0510542
	EC:4.2.1.59	3-hydroxyacyl-[acyl-carrier-protein] dehydratase.	0.631055	0.00799201	0.0609443
	EC:4.1.2.4	deoxyribose-phosphate aldolase.	0.367743	0.002664	0.0410595
	EC:2.1.1.152	precorrin-6A synthase (deacetylating).	2.9934	0.014985	0.0898176
	EC:2.1.1.104	caffeoyl-CoA O-methyltransferase.	4.65044	0.01998	0.10193
	EC:5.3.1.27	6-phospho-3-hexuloisomerase.	-0.716859	0.012654	0.0771154
	EC:1.2.98.1	formaldehyde dismutase.	-6.85624	0.000666001	0.020209
	EC:4.3.2.6	gamma-L-glutamyl-butirosin B gamma-glutamyl cyclotransferase.	3.2429	0.042624	0.136964
	EC:2.8.4.5	tRNA (N(6)-L-threonylcarbamoyladenosine(37)-C(2))-methylthiotransferase.	0.499848	0.01998	0.10193
	EC:1.1.1.31	3-hydroxyisobutyrate dehydrogenase.	0.928355	0.00799201	0.0609443
	EC:5.1.99.6	NAD(P)H-hydrate epimerase.	0.599506	0.01998	0.10193
	EC:1.2.99.7	aldehyde dehydrogenase (FAD-independent).	1.75472	0.001332	0.0273248
	EC:3.4.13.9	Xaa-Pro dipeptidase.	0.531604	0.004662	0.0510542
	EC:1.1.1.100	3-oxoacyl-[acyl-carrier-protein] reductase.	0.47009	0.00799201	0.0609443
	EC:4.2.1.137	sporulenol synthase.	-5.95866	0.000666001	0.020209
	EC:1.7.7.1	ferredoxin--nitrite reductase.	0.682715	0.01998	0.10193
	EC:4.1.99.14	spore photoproduct lyase.	1.50693	0.012654	0.0771154
	EC:3.6.3.3	-	0.429749	0.012654	0.0771154
	EC:3.6.3.5	-	0.429749	0.012654	0.0771154
	EC:2.6.1.57	aromatic-amino-acid transaminase.	-0.72361	0.01998	0.10193
	EC:1.1.1.215	gluconate 2-dehydrogenase.	2.30905	0.029304	0.127028
	EC:3.1.11.2	exodeoxyribonuclease III.	0.221356	0.00799201	0.0609443
	EC:3.5.1.1	asparaginase.	0.628018	0.004662	0.0510542
	EC:4.2.1.126	N-acetylmuramic acid 6-phosphate etherase.	0.75192	0.00799201	0.0609443
	EC:5.3.2.6	2-hydroxymuconate tautomerase.	0.460997	0.00799201	0.0609443
	EC:1.1.1.157	3-hydroxybutyryl-CoA dehydrogenase.	0.45078	0.0592741	0.136964
	EC:2.1.1.107	uroporphyrinogen-III C-methyltransferase.	0.434805	0.01998	0.10193
	EC:2.3.1.82	aminoglycoside 6'-N-acetyltransferase.	-1.4077	0.01998	0.10193
	EC:5.4.99.12	tRNA pseudouridine(38-40) synthase.	0.355109	0.012654	0.0771154
	EC:4.1.99.11	benzylsuccinate synthase.	-6.09941	0.000666001	0.020209
	EC:1.12.98.1	coenzyme F420 hydrogenase.	-0.686075	0.042624	0.136964
	EC:4.1.1.77	2-oxo-3-hexenedioate decarboxylase.	2.9905	0.010656	0.0770247
	EC:1.14.99.50	gamma-glutamyl hercynylcysteine S-oxide synthase.	2.34023	0.042624	0.136964
	EC:2.4.99.17	S-adenosylmethionine:tRNA ribosyltransferase-isomerase.	0.628411	0.00799201	0.0609443
	EC:1.1.1.53	3alpha(or 20beta)-hydroxysteroid dehydrogenase.	1.55691	0.042624	0.136964
	EC:2.7.1.107	diacylglycerol kinase (ATP).	0.549616	0.004662	0.0510542
	EC:5.99.1.2	-	0.636815	0.012654	0.0771154
	EC:3.5.1.105	chitin disaccharide deacetylase.	1.30293	0.012654	0.0771154
	EC:2.1.1.63	methylated-DNA--[protein]-cysteine S-methyltransferase.	0.331366	0.00799201	0.0609443
	EC:4.3.1.17	L-serine ammonia-lyase.	0.38241	0.029304	0.127028
	EC:3.2.1.40	alpha-L-rhamnosidase.	0.730424	0.029304	0.127028
	EC:3.5.1.26	N(4)-(beta-N-acetylglucosaminyl)-L-asparaginase.	-0.53747	0.01998	0.10193
	EC:6.3.2.13	UDP-N-acetylmuramoyl-L-alanyl-D-glutamate--2,6-diaminopimelate ligase.	0.217183	0.029304	0.127028
	EC:3.4.21.53	endopeptidase La.	0.633989	0.01998	0.10193
	EC:2.5.1.7	UDP-N-acetylglucosamine 1-carboxyvinyltransferase.	0.40726	0.029304	0.127028
	EC:6.3.4.18	5-(carboxyamino)imidazole ribonucleotide synthase.	-1.28327	0.01998	0.10193
	EC:2.7.8.14	CDP-ribitol ribitolphosphotransferase.	-0.392028	0.002664	0.0410595
	EC:5.4.2.2	phosphoglucomutase (alpha-D-glucose-1,6-bisphosphate-dependent).	0.338045	0.012654	0.0771154
	EC:5.3.1.6	ribose-5-phosphate isomerase.	0.312195	0.01998	0.10193
	EC:2.7.1.165	glycerate 2-kinase.	1.68357	0.004662	0.0510542
	EC:2.3.1.29	glycine C-acetyltransferase.	0.985299	0.01998	0.10193
	EC:1.8.4.11	peptide-methionine (S)-S-oxide reductase.	0.506899	0.012654	0.0771154
	EC:2.4.1.10	levansucrase.	6.04758	0.042624	0.136964
	EC:2.7.2.1	acetate kinase.	0.337074	0.042624	0.136964
	EC:2.7.1.19	phosphoribulokinase.	3.61689	0.030636	0.132604
	EC:6.3.2.3	glutathione synthase.	4.8592	0.019314	0.10193
	EC:4.4.1.19	phosphosulfolactate synthase.	-2.06665	0.00799201	0.0609443
	EC:4.2.1.1	carbonic anhydrase.	0.835353	0.042624	0.136964
	EC:1.1.1.41	isocitrate dehydrogenase (NAD(+)).	-0.716467	0.01998	0.10193
	EC:5.3.1.30	5-deoxy-glucuronate isomerase.	-0.388506	0.042624	0.136964
	EC:2.7.8.33	UDP-N-acetylglucosamine--undecaprenyl-phosphate	-0.803172	0.00799201	0.0609443
	EC:1.14.15.3	alkane 1-monooxygenase.	2.9872	0.018315	0.10193
	EC:1.1.1.38	malate dehydrogenase (oxaloacetate-decarboxylating).	0.316558	0.029304	0.127028
	EC:3.2.1.187	(Ara-f)3-Hyp beta-L-arabinobiosidase.	-7.00815	0.000666001	0.020209
	EC:3.4.14.12	Xaa-Xaa-Pro tripeptidyl-peptidase.	4.51734	0.00699301	0.0609443
	EC:1.1.1.130	3-dehydro-L-gulonate 2-dehydrogenase.	1.1907	0.012654	0.0771154
	EC:3.4.13.21	dipeptidase E.	-1.63446	0.029304	0.127028
	EC:3.3.2.2	lysoplasmalogenase.	2.03866	0.042624	0.136964
	EC:3.3.2.5	-	2.03866	0.042624	0.136964
	EC:2.7.1.182	phytol kinase.	1.9518	0.012654	0.0771154
	EC:3.1.4.46	glycerophosphodiester phosphodiesterase.	0.582986	0.012654	0.0771154
	EC:4.1.1.46	o-pyrocatechuate decarboxylase.	-3.08846	0.000666001	0.020209
	EC:3.5.1.68	N-formylglutamate deformylase.	-5.82914	0.000666001	0.020209
	EC:3.5.1.3	omega-amidase.	-0.650477	0.042624	0.136964
	EC:4.2.3.3	methylglyoxal synthase.	0.527259	0.029304	0.127028
	EC:5.2.1.8	peptidylprolyl isomerase.	0.64077	0.01998	0.10193
	EC:4.1.2.19	rhamnulose-1-phosphate aldolase.	1.1529	0.00799201	0.0609443
	EC:2.7.1.29	glycerone kinase.	-0.49718	0.01998	0.10193
	EC:1.1.1.342	CDP-paratose synthase.	2.03496	0.042624	0.136964
	EC:2.1.1.191	23S rRNA (cytosine(1962)-C(5))-methyltransferase.	0.422945	0.01998	0.10193
	EC:1.3.1.44	trans-2-enoyl-CoA reductase (NAD(+)).	0.57168	0.012654	0.0771154
	EC:3.5.4.2	adenine deaminase.	0.657681	0.01998	0.10193
	EC:3.3.2.9	microsomal epoxide hydrolase.	4.69001	0.004662	0.0510542
	EC:2.7.7.9	UTP--glucose-1-phosphate uridylyltransferase.	0.777764	0.012654	0.0771154
	EC:2.7.1.5	rhamnulokinase.	0.888099	0.012654	0.0771154
	EC:1.14.11.1	gamma-butyrobetaine dioxygenase.	2.66738	0.014985	0.0898176
	EC:1.1.98.3	decaprenylphospho-beta-D-ribofuranose 2-dehydrogenase.	2.81396	0.014985	0.0898176
	EC:6.1.1.14	glycine--tRNA ligase.	0.182684	0.029304	0.127028
	EC:1.3.8.3	(R)-benzylsuccinyl-CoA dehydrogenase.	-3.17831	0.001332	0.0273248
	EC:2.7.3.9	phosphoenolpyruvate--protein phosphotransferase.	0.185895	0.012654	0.0771154
	EC:2.7.1.69	-	0.378696	0.00799201	0.0609443
	EC:1.1.1.136	UDP-N-acetylglucosamine 6-dehydrogenase.	-0.435176	0.029304	0.127028
	EC:6.1.1.2	tryptophan--tRNA ligase.	0.312883	0.029304	0.127028
	EC:3.2.1.130	glycoprotein endo-alpha-1,2-mannosidase.	-5.7044	0.000666001	0.020209
	EC:5.3.1.22	hydroxypyruvate isomerase.	0.978017	0.004662	0.0510542
	EC:4.1.3.3	N-acetylneuraminate lyase.	0.600507	0.042624	0.136964
	EC:1.11.1.10	chloride peroxidase.	1.23767	0.029304	0.127028
	EC:1.15.1.1	superoxide dismutase.	0.473375	0.01998	0.10193
	EC:5.4.2.6	beta-phosphoglucomutase.	0.533928	0.042624	0.136964
	EC:3.2.1.135	neopullulanase.	1.09433	0.029304	0.127028
	EC:2.3.1.118	N-hydroxyarylamine O-acetyltransferase.	-0.841079	0.012654	0.0771154
	EC:3.6.3.16	-	-1.25194	0.042624	0.136964
	EC:1.1.1.261	sn-glycerol-1-phosphate dehydrogenase.	1.33281	0.012654	0.0771154
	EC:2.3.2.17	N-acetylmuramoyl-L-alanyl-D-glutamyl-L-lysyl-(N(6)-glycyl)-D-alanyl-D-	-0.719251	0.029304	0.127028
	EC:3.1.3.8	3-phytase.	4.15899	0.018315	0.10193
	EC:2.7.4.6	nucleoside-diphosphate kinase.	1.46589	0.001332	0.0273248
	EC:5.4.2.12	phosphoglycerate mutase (2,3-diphosphoglycerate-independent).	0.178075	0.012654	0.0771154
	EC:1.3.8.1	short-chain acyl-CoA dehydrogenase.	0.557881	0.042624	0.136964
	EC:2.3.2.18	N-acetylmuramoyl-L-alanyl-D-glutamyl-L-lysyl-(N(6)-triglycine)-D-alanyl-	-0.693856	0.042624	0.136964
	EC:3.7.1.9	2-hydroxymuconate-6-semialdehyde hydrolase.	5.18973	0.00799201	0.0609443
	EC:1.1.1.339	dTDP-6-deoxy-L-talose 4-dehydrogenase (NAD(+)).	0.931898	0.00799201	0.0609443
	EC:3.5.3.7	guanidinobutyrase.	2.80314	0.0702631	0.136964
	EC:3.2.1.31	beta-glucuronidase.	0.933521	0.012654	0.0771154
	EC:2.6.1.76	diaminobutyrate--2-oxoglutarate transaminase.	-2.31183	0.00799201	0.0609443
	EC:1.2.5.1	pyruvate dehydrogenase (quinone).	1.55954	0.012654	0.0771154
	EC:1.1.1.264	L-idonate 5-dehydrogenase [NAD(P)(+)].	2.38151	0.002664	0.0410595
	EC:2.6.1.82	putrescine--2-oxoglutarate transaminase.	-2.17125	0.029304	0.127028
	EC:4.1.1.48	indole-3-glycerol-phosphate synthase.	0.602207	0.012654	0.0771154
	EC:3.5.3.12	agmatine deiminase.	-0.386675	0.0592741	0.136964
	EC:4.1.1.49	phosphoenolpyruvate carboxykinase (ATP).	0.454668	0.01998	0.10193
	EC:2.4.2.2	pyrimidine-nucleoside phosphorylase.	0.519099	0.042624	0.136964
	EC:4.2.1.49	urocanate hydratase.	1.23433	0.004662	0.0510542
	EC:4.1.99.19	2-iminoacetate synthase.	1.06643	0.00799201	0.0609443
	EC:4.2.1.46	dTDP-glucose 4,6-dehydratase.	0.352586	0.01998	0.10193
	EC:2.1.1.217	tRNA (adenine(22)-N(1))-methyltransferase.	0.248841	0.01998	0.10193
	EC:1.1.1.3	homoserine dehydrogenase.	0.578263	0.0592741	0.136964
	EC:1.1.1.22	UDP-glucose 6-dehydrogenase.	0.420507	0.01998	0.10193
	EC:1.13.11.5	homogentisate 1,2-dioxygenase.	4.08556	0.018315	0.10193
	EC:1.1.1.284	S-(hydroxymethyl)glutathione dehydrogenase.	0.942804	0.042624	0.136964
	EC:6.2.1.14	6-carboxyhexanoate--CoA ligase.	1.09556	0.029304	0.127028
	EC:2.1.1.44	L-histidine N(alpha)-methyltransferase.	2.53519	0.042957	0.136964
	EC:2.4.2.45	decaprenyl-phosphate phosphoribosyltransferase.	6.34172	0.012654	0.0771154
	EC:3.1.13.5	ribonuclease D.	-1.71862	0.01998	0.10193
	EC:3.2.1.20	alpha-glucosidase.	0.792007	0.012654	0.0771154
	EC:1.16.1.10	ferric-chelate reductase [NAD(P)H].	-1.12835	0.00799201	0.0609443
	EC:3.6.3.14	-	0.331013	0.012654	0.0771154
	EC:2.7.1.4	fructokinase.	0.539789	0.0592741	0.136964
	EC:2.4.1.57	-	-2.19663	0.029304	0.127028
	EC:2.7.1.162	N-acetylhexosamine 1-kinase.	-2.19334	0.029304	0.127028
	EC:2.4.1.288	galactofuranosylgalactofuranosylrhamnosyl-N-acetylglucosaminyl-diphospho-	-2.20285	0.029304	0.127028
	EC:6.3.1.2	glutamine synthetase.	0.424164	0.042624	0.136964
	EC:2.1.1.177	23S rRNA (pseudouridine(1915)-N(3))-methyltransferase.	0.305687	0.042624	0.136964
	EC:2.4.99.16	starch synthase (maltosyl-transferring).	-2.19987	0.029304	0.127028
	EC:3.6.4.12	DNA helicase.	0.239567	0.012654	0.0771154
	EC:1.14.13.142	-	3.41118	0.042957	0.136964
	EC:1.2.1.32	aminomuconate-semialdehyde dehydrogenase.	3.28987	0.025974	0.127028
	EC:1.2.1.85	2-hydroxymuconate-6-semialdehyde dehydrogenase.	3.28987	0.025974	0.127028
	EC:5.1.3.2	UDP-glucose 4-epimerase.	0.328518	0.01998	0.10193
	EC:1.6.5.2	NAD(P)H dehydrogenase (quinone).	-1.32632	0.004662	0.0510542
	EC:4.2.1.22	cystathionine beta-synthase.	-2.16364	0.029304	0.127028
	EC:2.8.1.8	lipoyl synthase.	1.53167	0.001332	0.0273248
	EC:6.3.4.4	adenylosuccinate synthase.	0.268102	0.029304	0.127028
	EC:1.3.99.4	3-oxosteroid 1-dehydrogenase.	3.32423	0.0536131	0.136964
	EC:2.7.7.59	[protein-PII] uridylyltransferase.	-2.20873	0.042624	0.136964
	EC:1.3.1.9	enoyl-[acyl-carrier-protein] reductase (NADH).	0.578338	0.00799201	0.0609443
	EC:2.1.1.34	tRNA (guanosine(18)-2'-O)-methyltransferase.	2.75633	0.000666001	0.020209
	EC:2.4.1.8	maltose phosphorylase.	1.07792	0.0592741	0.136964
	EC:1.13.11.37	hydroxyquinol 1,2-dioxygenase.	2.33821	0.042957	0.136964
	EC:3.4.21.83	oligopeptidase B.	-2.18769	0.029304	0.127028
	EC:2.1.2.5	glutamate formimidoyltransferase.	1.2348	0.004662	0.0510542
	EC:2.7.1.63	polyphosphate--glucose phosphotransferase.	-2.18384	0.029304	0.127028
	EC:3.6.3.6	-	1.14939	0.029304	0.127028
	EC:2.7.7.42	[glutamine synthetase] adenylyltransferase.	-2.20929	0.042624	0.136964
	EC:2.6.1.13	ornithine aminotransferase.	1.7796	0.141858	0.20703
	EC:1.1.1.371	scyllo-inositol 2-dehydrogenase (NADP(+)).	-2.27959	0.004662	0.0510542
	EC:2.7.1.170	anhydro-N-acetylmuramic acid kinase.	0.665111	0.042624	0.136964
	EC:3.1.3.2	acid phosphatase.	9.09992	0.000666001	0.020209
	EC:2.3.2.3	lysyltransferase.	1.09359	0.000666001	0.020209
	EC:5.1.99.4	alpha-methylacyl-CoA racemase.	2.30468	0.042957	0.136964
	EC:1.14.13.84	4-hydroxyacetophenone monooxygenase.	2.30603	0.042957	0.136964
	EC:2.7.8.24	phosphatidylcholine synthase.	2.30426	0.042957	0.136964
	EC:1.14.13.141	-	2.30697	0.042957	0.136964
	EC:3.1.27.3	-	2.31484	0.042957	0.136964
	EC:1.1.1.275	(+)-trans-carveol dehydrogenase.	3.60961	0.042957	0.136964
	EC:2.7.1.175	maltokinase.	2.23133	0.042957	0.136964
	EC:1.13.11.25	3,4-dihydroxy-9,10-secoandrosta-1,3,5(10)-triene-9,17-dione 4,5-	2.23072	0.042957	0.136964
	EC:1.1.1.333	decaprenylphospho-beta-D-erythro-pentofuranosid-2-ulose 2-reductase.	2.23069	0.042957	0.136964
	EC:1.4.1.23	valine dehydrogenase (NAD(+)).	2.22808	0.042957	0.136964
	EC:2.3.1.20	diacylglycerol O-acyltransferase.	3.06441	0.042957	0.136964
	EC:1.14.13.83	precorrin-3B synthase.	2.22682	0.042957	0.136964
	EC:1.4.3.3	D-amino-acid oxidase.	2.47843	0.111888	0.172541
	EC:2.7.8.11	CDP-diacylglycerol--inositol 3-phosphatidyltransferase.	2.22553	0.042957	0.136964
	EC:6.3.2.11	carnosine synthase.	2.47949	0.042957	0.136964
	EC:3.5.2.15	cyanuric acid amidohydrolase.	7.964	0.042624	0.136964
	EC:4.1.3.34	citryl-CoA lyase.	0.925174	0.004662	0.0510542
	EC:3.7.1.17	4,5-9,10-diseco-3-hydroxy-5,9,17-trioxoandrosta-1(10),2-diene-4-oate	2.47817	0.042957	0.136964
	EC:5.1.3.29	L-fucose mutarotase.	0.65561	0.107892	0.166555
	EC:4.2.1.103	cyclohexyl-isocyanide hydratase.	-2.51225	0.004662	0.0510542
	EC:3.5.4.40	aminodeoxyfutalosine deaminase.	2.49704	0.042957	0.136964
	EC:3.6.3.2	-	0.440462	0.0592741	0.136964
	EC:2.3.1.101	formylmethanofuran--tetrahydromethanopterin N-formyltransferase.	2.28534	0.0536131	0.136964
	EC:2.7.7.4	sulfate adenylyltransferase.	1.66751	0.000666001	0.020209
	EC:2.7.1.83	pseudouridine kinase.	-0.476747	0.029304	0.127028
	EC:3.5.1.19	nicotinamidase.	-1.69762	0.029304	0.127028
	EC:1.14.13.40	anthraniloyl-CoA monooxygenase.	1.18714	0.010656	0.0770247
	EC:5.4.2.10	phosphoglucosamine mutase.	0.393132	0.0592741	0.136964
	EC:2.6.1.42	branched-chain-amino-acid transaminase.	0.445224	0.0592741	0.136964
	EC:1.4.3.20	L-lysine 6-oxidase.	0.0974783	0.010656	0.0770247
	EC:2.4.1.60	CDP-abequose:alpha-D-Man-(1->4)-alpha-L-Rha-(1->3)-alpha-D-Gal-PP-Und	-2.41981	0.00799201	0.0609443
	EC:2.1.1.41	sterol 24-C-methyltransferase.	5.46413	0.490842	0.58384
	EC:3.5.2.3	dihydroorotase.	0.238628	0.012654	0.0771154
	EC:3.5.1.25	N-acetylglucosamine-6-phosphate deacetylase.	0.439432	0.029304	0.127028
	EC:1.4.1.21	aspartate dehydrogenase.	1.2574	0.012654	0.0771154
	EC:4.4.1.5	lactoylglutathione lyase.	0.461629	0.042624	0.136964
	EC:5.4.99.22	23S rRNA pseudouridine(2605) synthase.	0.302112	0.029304	0.127028
	EC:4.1.2.43	3-hexulose-6-phosphate synthase.	-0.406741	0.107892	0.166555
	EC:3.1.21.3	type I site-specific deoxyribonuclease.	0.462513	0.042624	0.136964
	EC:6.1.1.5	isoleucine--tRNA ligase.	0.226116	0.042624	0.136964
	EC:2.6.1.1	aspartate transaminase.	0.517559	0.01998	0.10193
	EC:2.4.1.11	glycogen(starch) synthase.	2.51335	0.000666001	0.020209
	EC:5.1.3.13	dTDP-4-dehydrorhamnose 3,5-epimerase.	0.294674	0.029304	0.127028
	EC:2.7.2.3	phosphoglycerate kinase.	0.255297	0.029304	0.127028
	EC:4.1.1.96	carboxynorspermidine decarboxylase.	0.86389	0.029304	0.127028
	EC:2.2.1.2	transaldolase.	0.547997	0.0592741	0.136964
	EC:2.1.1.14	5-methyltetrahydropteroyltriglutamate--homocysteine S-methyltransferase.	-0.966851	0.029304	0.127028
	EC:4.1.1.39	ribulose-bisphosphate carboxylase.	1.80851	0.042624	0.136964
	EC:1.2.1.28	benzaldehyde dehydrogenase (NAD(+)).	2.22822	0.0536131	0.136964
	EC:6.3.4.23	formate--phosphoribosylaminoimidazolecarboxamide ligase.	3.3462	0.0536131	0.136964
	EC:3.13.1.3	2'-hydroxybiphenyl-2-sulfinate desulfinase.	-3.23704	0.001332	0.0273248
	EC:1.21.98.1	cyclic dehypoxanthinyl futalosine synthase.	1.61153	0.004662	0.0510542
	EC:2.4.1.266	glucosyl-3-phosphoglycerate synthase.	3.70492	0.413586	0.523816
	EC:5.4.99.16	maltose alpha-D-glucosyltransferase.	-1.66285	0.042624	0.136964
	EC:2.7.1.25	adenylyl-sulfate kinase.	1.5424	0.001332	0.0273248
	EC:2.5.1.6	methionine adenosyltransferase.	0.214435	0.012654	0.0771154
	EC:2.7.7.7	DNA-directed DNA polymerase.	0.206259	0.01998	0.10193
	EC:6.3.2.10	UDP-N-acetylmuramoyl-tripeptide--D-alanyl-D-alanine ligase.	0.219817	0.042624	0.136964
	EC:2.3.3.8	ATP citrate synthase.	3.74575	0.111888	0.172541
	EC:1.14.19.2	stearoyl-[acyl-carrier-protein] 9-desaturase.	8.3079	0.00765901	0.0609443
	EC:3.2.1.86	6-phospho-beta-glucosidase.	0.591821	0.029304	0.127028
	EC:2.7.1.8	glucosamine kinase.	6.29177	0.029304	0.127028
	EC:1.2.4.4	3-methyl-2-oxobutanoate dehydrogenase (2-methylpropanoyl-transferring).	2.02959	0.01998	0.10193
	EC:5.1.1.13	aspartate racemase.	0.638306	0.012654	0.0771154
	EC:3.1.6.13	iduronate-2-sulfatase.	8.86886	0.012654	0.0771154
	EC:2.7.8.28	2-phospho-L-lactate transferase.	2.91193	0.0536131	0.136964
	EC:3.5.1.23	ceramidase.	0.0947761	0.010656	0.0770247
	EC:3.6.3.20	-	1.15519	0.012654	0.0771154
	EC:2.7.7.2	FAD synthase.	0.234579	0.029304	0.127028
	EC:2.7.1.26	riboflavin kinase.	0.234576	0.029304	0.127028
	EC:1.1.1.346	2,5-didehydrogluconate reductase (2-dehydro-L-gulonate-forming).	0.5475	0.01998	0.10193
	EC:1.1.1.350	ureidoglycolate dehydrogenase (NAD(+)).	-1.58599	0.107892	0.166555
	EC:1.17.1.2	-	0.352759	0.0592741	0.136964
	EC:3.1.2.29	fluoroacetyl-CoA thioesterase.	4.31619	0.018315	0.10193
	EC:3.3.1.1	-	0.808376	0.029304	0.127028
	EC:5.4.2.9	phosphoenolpyruvate mutase.	-0.859236	0.0812521	0.136964
	EC:1.8.1.9	thioredoxin-disulfide reductase.	0.177287	0.042624	0.136964
	EC:1.97.1.4	[formate-C-acetyltransferase]-activating enzyme.	0.285887	0.042624	0.136964
	EC:1.8.98.1	dihydromethanophenazine:CoB--CoM heterodisulfide reductase.	1.0504	0.004662	0.0510542
	EC:2.6.1.17	succinyldiaminopimelate transaminase.	0.412734	0.029304	0.127028
	EC:3.5.2.7	imidazolonepropionase.	1.47208	0.004662	0.0510542
	EC:3.6.1.8	ATP diphosphatase.	2.55462	0.001332	0.0273248
	EC:4.1.1.64	2,2-dialkylglycine decarboxylase (pyruvate).	0.291857	0.010656	0.0770247
	EC:3.2.1.3	glucan 1,4-alpha-glucosidase.	1.63766	0.0845821	0.136964
	EC:4.2.1.47	GDP-mannose 4,6-dehydratase.	0.896111	0.0592741	0.136964
	EC:2.3.1.222	phosphate propanoyltransferase.	6.63571	1	1
	EC:4.6.1.13	phosphatidylinositol diacylglycerol-lyase.	-1.45127	0.042624	0.136964
	EC:1.3.99.30	phytoene desaturase (3,4-didehydrolycopene-forming).	0.74989	0.010656	0.0770247
	EC:2.8.3.10	citrate CoA-transferase.	0.484287	0.0812521	0.136964
	EC:6.4.1.5	geranoyl-CoA carboxylase.	2.68103	0.00699301	0.0609443
	EC:2.5.1.120	aminodeoxyfutalosine synthase.	1.49952	0.00799201	0.0609443
	EC:5.3.1.9	glucose-6-phosphate isomerase.	0.250366	0.0592741	0.136964
	EC:6.2.1.25	benzoate--CoA ligase.	3.54754	0.100233	0.161404
	EC:3.4.22.4	-	1.93992	0.010656	0.0770247
	EC:6.2.1.32	anthranilate--CoA ligase.	0.906552	0.018315	0.10193
	EC:2.4.1.208	diglucosyl diacylglycerol synthase (1,2-linking).	-1.13823	0.029304	0.127028
	EC:3.4.22.37	gingipain R.	2.39377	0.010656	0.0770247
	EC:4.2.1.18	methylglutaconyl-CoA hydratase.	2.94159	0.012654	0.0771154
	EC:4.1.1.8	oxalyl-CoA decarboxylase.	-1.60333	0.0592741	0.136964
	EC:2.8.1.6	biotin synthase.	0.634737	0.00799201	0.0609443
	EC:2.4.1.292	GalNAc-alpha-(1->4)-GalNAc-alpha-(1->3)-diNAcBac-PP-undecaprenol alpha-	2.79273	0.010656	0.0770247
	EC:2.7.1.167	D-glycero-beta-D-manno-heptose-7-phosphate kinase.	1.66014	0.000666001	0.020209
	EC:2.7.7.70	D-glycero-beta-D-manno-heptose 1-phosphate adenylyltransferase.	1.66014	0.000666001	0.020209
	EC:3.5.3.6	arginine deiminase.	-0.807658	0.0592741	0.136964
	EC:5.3.99.11	2-keto-myo-inositol isomerase.	-0.533551	0.107892	0.166555
	EC:2.7.1.49	hydroxymethylpyrimidine kinase.	0.259459	0.042624	0.136964
	EC:2.7.4.7	phosphooxymethylpyrimidine kinase.	0.259459	0.042624	0.136964
	EC:3.2.1.152	mannosylglycoprotein endo-beta-mannosidase.	5.03224	0.012987	0.0789795
	EC:3.2.2.26	futalosine hydrolase.	1.82606	0.002664	0.0410595
	EC:5.1.3.10	CDP-paratose 2-epimerase.	5.73099	0.042624	0.136964
	EC:2.7.1.52	fucokinase.	-3.13084	0.004662	0.0510542
	EC:1.5.1.10	saccharopine dehydrogenase (NADP(+), L-glutamate-forming).	2.715	0.018315	0.10193
	EC:1.7.1.7	GMP reductase.	1.12214	0.0812521	0.136964
	EC:4.2.1.84	nitrile hydratase.	0.648845	0.0536131	0.136964
	EC:2.5.1.75	tRNA dimethylallyltransferase.	0.267296	0.012654	0.0771154
	EC:6.6.1.2	cobaltochelatase.	2.51067	0.000666001	0.020209
	EC:4.1.99.1	tryptophanase.	0.945027	0.0812521	0.136964
	EC:2.7.1.12	gluconokinase.	0.907267	0.0812521	0.136964
	EC:1.6.1.2	-	-1.74055	0.042624	0.136964
	EC:2.3.1.30	serine O-acetyltransferase.	0.445084	0.042624	0.136964
	EC:3.6.3.21	-	0.145825	0.0592741	0.136964
	EC:1.1.1.91	aryl-alcohol dehydrogenase (NADP(+)).	1.32197	0.0616051	0.136964
	EC:1.7.1.15	nitrite reductase (NADH).	0.643858	0.042624	0.136964
	EC:4.2.1.151	chorismate dehydratase.	1.55293	0.004662	0.0510542
	EC:3.2.1.165	exo-1,4-beta-D-glucosaminidase.	2.88365	0.00699301	0.0609443
	EC:1.1.1.17	mannitol-1-phosphate 5-dehydrogenase.	1.13404	0.0592741	0.136964
	EC:4.4.1.14	1-aminocyclopropane-1-carboxylate synthase.	-0.925234	0.0812521	0.136964
	EC:2.7.1.24	dephospho-CoA kinase.	0.227967	0.042624	0.136964
	EC:2.6.1.85	aminodeoxychorismate synthase.	0.844459	0.107892	0.166555
	EC:2.7.13.3	histidine kinase.	0.381435	0.029304	0.127028
	EC:4.2.1.119	enoyl-CoA hydratase 2.	2.48068	0.107892	0.166555
	EC:2.2.1.10	2-amino-3,7-dideoxy-D-threo-hept-6-ulosonate synthase.	-1.04953	0.0592741	0.136964
	EC:3.5.1.81	N-acyl-D-amino-acid deacylase.	1.51827	0.002664	0.0410595
	EC:1.7.7.2	ferredoxin--nitrate reductase.	2.34419	0.00799201	0.0609443
	EC:1.1.1.25	shikimate dehydrogenase (NADP(+)).	0.323248	0.0592741	0.136964
	EC:5.4.99.26	tRNA pseudouridine(65) synthase.	4.62378	0.00765901	0.0609443
	EC:1.5.1.9	saccharopine dehydrogenase (NAD(+), L-glutamate-forming).	1.04429	0.010656	0.0770247
	EC:1.1.1.83	D-malate dehydrogenase (decarboxylating).	-1.61354	0.029304	0.127028
	EC:1.1.1.93	tartrate dehydrogenase.	-1.61354	0.029304	0.127028
	EC:4.1.1.73	tartrate decarboxylase.	-1.61354	0.029304	0.127028
	EC:1.2.1.59	glyceraldehyde-3-phosphate dehydrogenase (NAD(P)(+)) (phosphorylating).	1.1703	0.181152	0.256163
	EC:3.6.3.55	-	1.27323	0.002664	0.0410595
	EC:2.7.7.24	glucose-1-phosphate thymidylyltransferase.	0.232965	0.0812521	0.136964
	EC:3.11.1.2	phosphonoacetate hydrolase.	2.77968	0.000666001	0.020209
	EC:2.1.1.266	23S rRNA (adenine(2030)-N(6))-methyltransferase.	-1.62311	0.004662	0.0510542
	EC:1.8.2.4	dimethyl sulfide:cytochrome c2 reductase.	0.842015	0.042957	0.136964
	EC:3.2.1.52	beta-N-acetylhexosaminidase.	0.726321	0.0592741	0.136964
	EC:2.4.1.87	N-acetyllactosaminide 3-alpha-galactosyltransferase.	3.65055	0.012654	0.0771154
	EC:4.2.1.42	galactarate dehydratase.	-0.684659	0.029304	0.127028
	EC:2.4.1.211	1,3-beta-galactosyl-N-acetylhexosamine phosphorylase.	0.57766	0.0592741	0.136964
	EC:1.5.1.7	saccharopine dehydrogenase (NAD(+), L-lysine-forming).	0.776311	0.107892	0.166555
	EC:3.2.1.23	beta-galactosidase.	0.333488	0.012654	0.0771154
	EC:4.1.2.40	tagatose-bisphosphate aldolase.	0.263218	0.141858	0.20703
	EC:2.7.10.1	receptor protein-tyrosine kinase.	0.577745	0.042957	0.136964
	EC:3.5.1.24	choloylglycine hydrolase.	0.241309	0.0592741	0.136964
	EC:1.11.1.15	-	0.440381	0.0812521	0.136964
	EC:1.1.1.102	3-dehydrosphinganine reductase.	0.543379	0.010656	0.0770247
	EC:2.7.7.73	sulfur carrier protein ThiS adenylyltransferase.	0.998366	0.00799201	0.0609443
	EC:3.5.4.4	adenosine deaminase.	-0.580617	0.029304	0.127028
	EC:3.1.26.3	ribonuclease III.	0.191658	0.029304	0.127028
	EC:1.13.11.20	cysteine dioxygenase.	0.197837	0.010656	0.0770247
	EC:6.3.1.5	NAD(+) synthase.	0.705996	0.042624	0.136964
	EC:5.4.99.25	tRNA pseudouridine(55) synthase.	0.214617	0.042624	0.136964
	EC:1.8.1.8	protein-disulfide reductase.	1.23672	0.01998	0.10193
	EC:2.7.7.41	phosphatidate cytidylyltransferase.	0.199531	0.029304	0.127028
	EC:3.5.1.77	N-carbamoyl-D-amino-acid hydrolase.	0.00194743	0.042957	0.136964
	EC:1.3.99.22	-	0.346149	0.042624	0.136964
	EC:3.6.3.44	-	-0.633591	0.181152	0.256163
	EC:6.2.1.16	acetoacetate--CoA ligase.	4.22639	0.132534	0.202534
	EC:2.7.1.36	mevalonate kinase.	1.08397	0.0592741	0.136964
	EC:2.1.1.182	16S rRNA (adenine(1518)-N(6)/adenine(1519)-N(6))-dimethyltransferase.	0.211124	0.042624	0.136964
	EC:2.1.1.198	16S rRNA (cytidine(1402)-2'-O)-methyltransferase.	0.252956	0.029304	0.127028
	EC:1.1.1.88	hydroxymethylglutaryl-CoA reductase.	1.03927	0.107892	0.166555
	EC:4.3.2.2	adenylosuccinate lyase.	0.199942	0.042624	0.136964
	EC:6.3.2.9	UDP-N-acetylmuramoyl-L-alanine--D-glutamate ligase.	0.209406	0.0592741	0.136964
	EC:4.2.2.3	mannuronate-specific alginate lyase.	4.13887	0.025974	0.127028
	EC:2.4.1.246	mannosylfructose-phosphate synthase.	0.191194	0.010656	0.0770247
	EC:1.12.7.2	ferredoxin hydrogenase.	1.03515	0.000666001	0.020209
	EC:4.1.1.33	diphosphomevalonate decarboxylase.	1.07271	0.107892	0.166555
	EC:3.4.24.13	IgA-specific metalloendopeptidase.	3.95325	0.012321	0.0771154
	EC:1.14.19.20	Delta(7)-sterol 5(6)-desaturase.	0.0682972	0.010656	0.0770247
	EC:4.1.1.29	sulfinoalanine decarboxylase.	0.182374	0.010656	0.0770247
	EC:6.1.1.15	proline--tRNA ligase.	0.22148	0.029304	0.127028
	EC:6.3.3.2	5-formyltetrahydrofolate cyclo-ligase.	0.145776	0.0592741	0.136964
	EC:3.1.6.4	N-acetylgalactosamine-6-sulfatase.	2.50861	0.010656	0.0770247
	EC:1.14.13.129	-	4.36066	0.018315	0.10193
	EC:1.3.1.13	prephenate dehydrogenase (NADP(+)).	3.00621	0.010656	0.0770247
	EC:1.1.1.181	cholest-5-ene-3beta,7alpha-diol 3beta-dehydrogenase.	0.0687219	0.010656	0.0770247
	EC:3.4.22.36	caspase-1.	0.0687219	0.010656	0.0770247
	EC:5.2.1.2	maleylacetoacetate isomerase.	0.362316	0.042957	0.136964
	EC:3.6.3.36	-	2.75261	0.000666001	0.020209
	EC:6.3.2.7	UDP-N-acetylmuramoyl-L-alanyl-D-glutamate--L-lysine ligase.	-1.83412	0.01998	0.10193
	EC:3.4.13.19	membrane dipeptidase.	0.258454	0.0592741	0.136964
	EC:3.5.1.108	UDP-3-O-acyl-N-acetylglucosamine deacetylase.	1.12481	0.0592741	0.136964
	EC:6.2.1.2	medium-chain acyl-CoA ligase.	1.4352	0.141858	0.20703
	EC:2.3.1.181	lipoyl(octanoyl) transferase.	2.59615	0.001332	0.0273248
	EC:3.1.6.6	choline-sulfatase.	1.56138	0.001332	0.0273248
	EC:2.3.3.10	hydroxymethylglutaryl-CoA synthase.	1.06846	0.107892	0.166555
	EC:3.1.26.4	ribonuclease H.	0.177599	0.042624	0.136964
	EC:4.1.1.82	phosphonopyruvate decarboxylase.	-0.6741	0.0812521	0.136964
	EC:3.6.1.56	2-hydroxy-dATP diphosphatase.	-2.51602	0.028305	0.127028
	EC:2.8.3.22	succinyl-CoA--L-malate CoA-transferase.	0.95297	0.042957	0.136964
	EC:2.2.1.1	transketolase.	0.279005	0.042624	0.136964
	EC:2.7.1.23	NAD(+) kinase.	0.20821	0.042624	0.136964
	EC:2.7.6.5	GTP diphosphokinase.	0.277639	0.0592741	0.136964
	EC:3.1.4.17	3',5'-cyclic-nucleotide phosphodiesterase.	5.41738	0.00765901	0.0609443
	EC:2.3.1.191	UDP-3-O-(3-hydroxymyristoyl)glucosamine N-acyltransferase.	0.826823	0.042624	0.136964
	EC:2.4.1.129	-	-0.662407	0.0812521	0.136964
	EC:6.3.4.3	formate--tetrahydrofolate ligase.	0.20417	0.0592741	0.136964
	EC:1.6.5.3	-	0.700249	0.0592741	0.136964
	EC:3.2.1.132	chitosanase.	0.799899	0.0592741	0.136964
	EC:3.1.3.16	protein-serine/threonine phosphatase.	0.257443	0.141858	0.20703
	EC:1.3.3.3	coproporphyrinogen oxidase.	5.27817	0.020979	0.106467
	EC:6.3.4.2	CTP synthase (glutamine hydrolyzing).	0.194654	0.0812521	0.136964
	EC:2.4.1.18	1,4-alpha-glucan branching enzyme.	0.391925	0.0592741	0.136964
	EC:2.4.1.230	kojibiose phosphorylase.	0.866561	0.107892	0.166555
	EC:3.4.21.10	acrosin.	-11.7201	0.118548	0.182521
	EC:3.1.6.2	steryl-sulfatase.	-11.4146	0.118548	0.182521
	EC:3.1.2.12	S-formylglutathione hydrolase.	5.56382	0.030969	0.133649
	EC:1.14.19.1	stearoyl-CoA 9-desaturase.	4.08364	0.018315	0.10193
	EC:2.7.1.130	tetraacyldisaccharide 4'-kinase.	1.14597	0.0592741	0.136964
	EC:2.7.4.2	phosphomevalonate kinase.	1.05941	0.107892	0.166555
	EC:1.2.1.21	glycolaldehyde dehydrogenase.	3.86583	0.000666001	0.020209
	EC:1.2.1.22	lactaldehyde dehydrogenase.	3.86461	0.000666001	0.020209
	EC:1.5.1.33	pteridine reductase.	2.68103	0.037296	0.136964
	EC:2.4.2.30	NAD(+) ADP-ribosyltransferase.	-0.692182	0.0592741	0.136964
	EC:1.1.1.380	L-gulonate 5-dehydrogenase.	1.04755	0.042624	0.136964
	EC:3.2.1.26	beta-fructofuranosidase.	0.486159	0.029304	0.127028
	EC:3.1.12.1	5' to 3' exodeoxyribonuclease (nucleoside 3'-phosphate-forming).	0.68433	0.0812521	0.136964
	EC:6.5.1.2	DNA ligase (NAD(+)).	0.186065	0.029304	0.127028
	EC:2.6.99.2	pyridoxine 5'-phosphate synthase.	1.00141	0.0812521	0.136964
	EC:5.1.3.9	N-acylglucosamine-6-phosphate 2-epimerase.	0.290748	0.0592741	0.136964
	EC:4.3.1.29	D-glucosaminate-6-phosphate ammonia lyase.	-1.02644	0.0592741	0.136964
	EC:6.1.1.20	phenylalanine--tRNA ligase.	0.185087	0.0592741	0.136964
	EC:2.5.1.90	all-trans-octaprenyl-diphosphate synthase.	1.30606	0.012654	0.0771154
	EC:2.1.1.190	23S rRNA (uracil(1939)-C(5))-methyltransferase.	0.262122	0.042624	0.136964
	EC:3.13.1.1	UDP-sulfoquinovose synthase.	6.94275	0.000666001	0.020209
	EC:4.1.3.27	anthranilate synthase.	0.368489	0.029304	0.127028
	EC:3.4.23.51	HycI peptidase.	-1.46634	0.141858	0.20703
	EC:1.4.99.6	D-arginine dehydrogenase.	0.818739	0.042957	0.136964
	EC:4.2.1.149	crotonobetainyl-CoA hydratase.	0.805846	0.107892	0.166555
	EC:2.8.3.16	formyl-CoA transferase.	-0.98923	0.0592741	0.136964
	EC:1.2.7.5	aldehyde ferredoxin oxidoreductase.	1.15075	0.004662	0.0510542
	EC:2.4.1.216	trehalose 6-phosphate phosphorylase.	-2.25942	0.029304	0.127028
	EC:2.5.1.76	cysteate synthase.	1.39902	0.141858	0.20703
	EC:1.8.1.7	glutathione-disulfide reductase.	0.888367	0.141858	0.20703
	EC:2.6.1.103	(S)-3,5-dihydroxyphenylglycine transaminase.	-11.6292	0.282384	0.380123
	EC:3.4.14.11	Xaa-Pro dipeptidyl-peptidase.	0.919014	0.141858	0.20703
	EC:2.4.1.166	raffinose--raffinose alpha-galactosyltransferase.	-2.24354	0.029304	0.127028
	EC:1.14.13.22	cyclohexanone monooxygenase.	2.3929	0.0815851	0.136964
	EC:6.1.1.16	cysteine--tRNA ligase.	0.186773	0.029304	0.127028
	EC:4.2.2.8	heparin-sulfate lyase.	2.33724	0.01998	0.10193
	EC:5.1.3.20	ADP-glyceromanno-heptose 6-epimerase.	3.22774	0.000666001	0.020209
	EC:6.1.1.4	leucine--tRNA ligase.	0.18902	0.0592741	0.136964
	EC:1.3.1.86	crotonyl-CoA reductase.	7.05331	0.000666001	0.020209
	EC:2.3.1.234	N(6)-L-threonylcarbamoyladenine synthase.	0.206386	0.0592741	0.136964
	EC:2.3.2.2	gamma-glutamyltransferase.	0.598817	0.0812521	0.136964
	EC:3.4.19.13	glutathione gamma-glutamate hydrolase.	0.598817	0.0812521	0.136964
	EC:3.4.17.21	glutamate carboxypeptidase II.	1.86589	0.025974	0.127028
	EC:4.2.1.77	trans-L-3-hydroxyproline dehydratase.	1.04189	0.181152	0.256163
	EC:2.7.7.3	pantetheine-phosphate adenylyltransferase.	0.181473	0.0592741	0.136964
	EC:5.3.3.14	trans-2-decenoyl-[acyl-carrier-protein] isomerase.	3.61103	0.181152	0.256163
	EC:1.1.3.21	glycerol-3-phosphate oxidase.	-2.21876	0.042624	0.136964
	EC:1.13.99.1	inositol oxygenase.	2.09566	0.025974	0.127028
	EC:2.3.1.54	formate C-acetyltransferase.	0.350742	0.042624	0.136964
	EC:3.1.1.41	cephalosporin-C deacetylase.	-0.761374	0.107892	0.166555
	EC:6.1.1.21	histidine--tRNA ligase.	0.185508	0.0592741	0.136964
	EC:2.7.2.4	aspartate kinase.	0.31214	0.0592741	0.136964
	EC:3.2.2.4	AMP nucleosidase.	1.19783	0.029304	0.127028
	EC:2.7.4.16	thiamine-phosphate kinase.	1.19465	0.01998	0.10193
	EC:5.3.1.4	L-arabinose isomerase.	0.488507	0.141858	0.20703
	EC:3.2.1.78	mannan endo-1,4-beta-mannosidase.	0.812475	0.107892	0.166555
	EC:3.7.1.3	kynureninase.	1.37999	0.002664	0.0410595
	EC:2.1.3.2	aspartate carbamoyltransferase.	0.19212	0.0592741	0.136964
	EC:1.1.1.169	2-dehydropantoate 2-reductase.	-0.518317	0.0592741	0.136964
	EC:3.2.1.156	oligosaccharide reducing-end xylanase.	-1.01587	0.0812521	0.136964
	EC:5.3.1.16	1-(5-phosphoribosyl)-5-	0.363559	0.042624	0.136964
	EC:2.4.99.12	lipid IVA 3-deoxy-D-manno-octulosonic acid transferase.	1.16091	0.042624	0.136964
	EC:2.4.99.13	(Kdo)-lipid IVA 3-deoxy-D-manno-octulosonic acid transferase.	1.16091	0.042624	0.136964
	EC:2.4.99.14	(Kdo)2-lipid IVA (2-8) 3-deoxy-D-manno-octulosonic acid transferase.	1.16091	0.042624	0.136964
	EC:2.4.99.15	(Kdo)3-lipid IVA (2-4) 3-deoxy-D-manno-octulosonic acid transferase.	1.16091	0.042624	0.136964
	EC:1.1.1.343	phosphogluconate dehydrogenase (NAD(+)-dependent, decarboxylating).	-0.631858	0.107892	0.166555
	EC:1.1.1.44	phosphogluconate dehydrogenase (NADP(+)-dependent, decarboxylating).	-0.631858	0.107892	0.166555
	EC:4.1.2.22	fructose-6-phosphate phosphoketolase.	-0.725924	0.0592741	0.136964
	EC:4.1.2.9	phosphoketolase.	-0.725924	0.0592741	0.136964
	EC:2.3.2.8	arginyltransferase.	1.98965	0.044289	0.136964
	EC:1.1.1.368	6-hydroxycyclohex-1-ene-1-carbonyl-CoA dehydrogenase.	-2.16513	0.041292	0.136964
	EC:3.5.3.13	formimidoylglutamate deiminase.	0.854384	0.037296	0.136964
	EC:1.2.1.3	aldehyde dehydrogenase (NAD(+)).	0.473703	0.141858	0.20703
	EC:2.7.4.22	UMP kinase.	0.176463	0.0592741	0.136964
	EC:2.7.9.2	pyruvate, water dikinase.	1.60586	0.000666001	0.020209
	EC:6.3.2.12	dihydrofolate synthase.	0.23286	0.107892	0.166555
	EC:6.3.2.17	tetrahydrofolate synthase.	0.23286	0.107892	0.166555
	EC:5.4.1.3	2-methylfumaryl-CoA isomerase.	0.516697	0.042957	0.136964
	EC:1.1.1.35	3-hydroxyacyl-CoA dehydrogenase.	-0.494228	0.029304	0.127028
	EC:1.11.1.5	cytochrome-c peroxidase.	2.30464	0.000666001	0.020209
	EC:2.3.1.61	dihydrolipoyllysine-residue succinyltransferase.	2.3225	0.01998	0.10193
	EC:1.1.1.67	mannitol 2-dehydrogenase.	3.25395	0.107892	0.166555
	EC:4.1.1.7	benzoylformate decarboxylase.	4.64881	0.000666001	0.020209
	EC:6.1.1.11	serine--tRNA ligase.	0.179206	0.0592741	0.136964
	EC:2.5.1.1	dimethylallyltranstransferase.	0.180816	0.107892	0.166555
	EC:2.5.1.10	(2E,6E)-farnesyl diphosphate synthase.	0.180816	0.107892	0.166555
	EC:5.1.3.32	L-rhamnose mutarotase.	1.31504	0.00799201	0.0609443
	EC:2.4.1.247	beta-D-galactosyl-(1->4)-L-rhamnose phosphorylase.	1.35894	0.141858	0.20703
	EC:2.7.7.60	2-C-methyl-D-erythritol 4-phosphate cytidylyltransferase.	0.377552	0.107892	0.166555
	EC:1.1.3.48	3-deoxy-alpha-D-manno-octulosonate 8-oxidase.	8.79378	0.000666001	0.020209
	EC:2.6.1.44	alanine--glyoxylate transaminase.	12.7993	0.000666001	0.020209
	EC:2.6.1.45	serine--glyoxylate transaminase.	12.7993	0.000666001	0.020209
	EC:2.6.1.51	serine--pyruvate transaminase.	12.7993	0.000666001	0.020209
	EC:2.5.1.29	geranylgeranyl diphosphate synthase.	0.179477	0.107892	0.166555
	EC:2.4.1.182	lipid-A-disaccharide synthase.	1.14212	0.0592741	0.136964
	EC:2.4.1.287	rhamnopyranosyl-N-acetylglucosaminyl-diphospho-decaprenol beta-1,4/1,5-	6.81527	0.0586081	0.136964
	EC:3.1.3.11	fructose-bisphosphatase.	0.46729	0.029304	0.127028
	EC:3.1.1.1	carboxylesterase.	1.03771	0.001332	0.0273248
	EC:2.4.1.227	undecaprenyldiphospho-muramoylpentapeptide beta-N-	0.170384	0.0812521	0.136964
	EC:2.7.4.3	adenylate kinase.	0.178289	0.0592741	0.136964
	EC:2.1.2.9	methionyl-tRNA formyltransferase.	0.180384	0.0812521	0.136964
	EC:4.3.1.3	histidine ammonia-lyase.	1.14396	0.00799201	0.0609443
	EC:4.2.2.23	rhamnogalacturonan endolyase.	3.11776	0.012654	0.0771154
	EC:4.1.1.19	arginine decarboxylase.	1.21643	0.012654	0.0771154
	EC:4.1.2.50	6-carboxytetrahydropterin synthase.	0.654416	0.107892	0.166555
	EC:4.2.3.12	6-pyruvoyltetrahydropterin synthase.	0.654416	0.107892	0.166555
	EC:6.1.1.9	valine--tRNA ligase.	0.205404	0.0812521	0.136964
	EC:3.5.4.13	dCTP deaminase.	-1.39125	0.0812521	0.136964
	EC:6.3.5.2	GMP synthase (glutamine-hydrolyzing).	0.25481	0.029304	0.127028
	EC:2.5.1.46	deoxyhypusine synthase.	1.19508	0.141858	0.20703
	EC:3.5.2.14	N-methylhydantoinase (ATP-hydrolyzing).	1.03012	0.0812521	0.136964
	EC:2.7.4.23	ribose 1,5-bisphosphate phosphokinase.	7.51699	0.000666001	0.020209
	EC:3.1.11.6	exodeoxyribonuclease VII.	0.167867	0.0592741	0.136964
	EC:1.14.16.1	phenylalanine 4-monooxygenase.	2.82211	0.025974	0.127028
	EC:1.8.2.2	thiosulfate dehydrogenase.	7.84589	0.000666001	0.020209
	EC:2.3.1.9	acetyl-CoA C-acetyltransferase.	0.131997	0.141858	0.20703
	EC:2.3.1.89	tetrahydrodipicolinate N-acetyltransferase.	-0.591336	0.0592741	0.136964
	EC:4.1.3.43	4-hydroxy-2-oxohexanoate aldolase.	5.73046	0.000666001	0.020209
	EC:2.4.1.20	cellobiose phosphorylase.	-1.14146	0.0812521	0.136964
	EC:2.7.7.6	DNA-directed RNA polymerase.	0.149968	0.141858	0.20703
	EC:1.4.1.24	3-dehydroquinate synthase II.	8.58289	0.000666001	0.020209
	EC:3.8.1.5	haloalkane dehalogenase.	5.94216	0.470862	0.577039
	EC:3.6.1.22	NAD(+) diphosphatase.	0.340941	0.107892	0.166555
	EC:1.1.99.3	gluconate 2-dehydrogenase (acceptor).	9.25732	0.000666001	0.020209
	EC:5.1.3.5	UDP-arabinose 4-epimerase.	6.19665	0.000666001	0.020209
	EC:1.1.1.385	dihydroanticapsin 7-dehydrogenase.	4.67373	0.000666001	0.020209
	EC:1.1.1.338	(2R)-3-sulfolactate dehydrogenase (NADP(+)).	7.99897	0.000666001	0.020209
	EC:2.1.1.186	23S rRNA (cytidine(2498)-2'-O)-methyltransferase.	7.97162	0.000666001	0.020209
	EC:3.1.3.27	phosphatidylglycerophosphatase.	2.29922	0.000666001	0.020209
	EC:1.17.1.1	CDP-4-dehydro-6-deoxyglucose reductase.	3.88099	0.004329	0.0510542
	EC:1.14.14.9	4-hydroxyphenylacetate 3-monooxygenase.	-1.65293	0.01998	0.10193
	EC:3.5.4.33	tRNA(adenine(34)) deaminase.	0.170644	0.0592741	0.136964
	EC:1.3.1.2	dihydropyrimidine dehydrogenase (NADP(+)).	7.48601	0.000666001	0.020209
	EC:1.1.1.373	sulfolactaldehyde 3-reductase.	7.48632	0.000666001	0.020209
	EC:5.3.1.25	L-fucose isomerase.	0.920211	0.01998	0.10193
	EC:1.1.1.381	3-hydroxy acid dehydrogenase.	8.4823	0.000666001	0.020209
	EC:3.5.1.53	N-carbamoylputrescine amidase.	0.74182	0.0812521	0.136964
	EC:1.8.99.3	-	2.77048	0.000666001	0.020209
	EC:1.8.99.5	-	2.77048	0.000666001	0.020209
	EC:2.7.7.38	3-deoxy-manno-octulosonate cytidylyltransferase.	0.869408	0.042624	0.136964
	EC:1.2.1.88	L-glutamate gamma-semialdehyde dehydrogenase.	2.66981	0.001332	0.0273248
	EC:3.1.3.87	2-hydroxy-3-keto-5-methylthiopentenyl-1-phosphate phosphatase.	1.50492	0.181152	0.256163
	EC:6.3.2.8	UDP-N-acetylmuramate--L-alanine ligase.	0.184539	0.0592741	0.136964
	EC:4.4.1.24	(2R)-sulfolactate sulfo-lyase.	5.31282	0.000666001	0.020209
	EC:4.2.1.100	cyclohexa-1,5-dienecarbonyl-CoA hydratase.	2.27715	0.470196	0.576708
	EC:2.1.1.72	site-specific DNA-methyltransferase (adenine-specific).	0.320762	0.0812521	0.136964
	EC:2.7.6.1	ribose-phosphate diphosphokinase.	0.129794	0.181152	0.256163
	EC:3.1.1.73	feruloyl esterase.	0.784727	0.141858	0.20703
	EC:3.1.3.26	4-phytase.	9.28867	0.000666001	0.020209
	EC:4.2.1.141	2-dehydro-3-deoxy-D-arabinonate dehydratase.	2.0096	0.0742591	0.136964
	EC:1.1.1.94	glycerol-3-phosphate dehydrogenase [NAD(P)(+)].	0.170801	0.0592741	0.136964
	EC:3.2.1.35	hyaluronoglucosaminidase.	0.913509	0.107892	0.166555
	EC:5.3.3.17	trans-2,3-dihydro-3-hydroxyanthranilate isomerase.	4.84634	0.000666001	0.020209
	EC:3.1.13.1	exoribonuclease II.	6.80091	0.000666001	0.020209
	EC:3.6.1.63	alpha-D-ribose 1-methylphosphonate 5-triphosphate diphosphatase.	2.09211	0.000666001	0.020209
	EC:1.14.11.18	phytanoyl-CoA dioxygenase.	0.173253	0.042957	0.136964
	EC:4.1.1.74	indolepyruvate decarboxylase.	-1.85902	0.107892	0.166555
	EC:1.1.1.291	2-hydroxymethylglutarate dehydrogenase.	4.58932	0.000666001	0.020209
	EC:2.7.1.22	ribosylnicotinamide kinase.	-2.20211	0.01998	0.10193
	EC:3.6.1.54	UDP-2,3-diacylglucosamine diphosphatase.	0.855895	0.107892	0.166555
	EC:1.12.2.1	cytochrome-c3 hydrogenase.	4.58188	0.000666001	0.020209
	EC:2.7.8.37	alpha-D-ribose 1-methylphosphonate 5-triphosphate synthase.	2.07653	0.000666001	0.020209
	EC:3.2.2.20	DNA-3-methyladenine glycosylase I.	0.313666	0.107892	0.166555
	EC:1.1.1.40	malate dehydrogenase (oxaloacetate-decarboxylating) (NADP(+)).	1.13578	0.0592741	0.136964
	EC:3.5.99.10	2-iminobutanoate/2-iminopropanoate deaminase.	0.306746	0.0592741	0.136964
	EC:2.7.7.19	polynucleotide adenylyltransferase.	-0.807625	0.0592741	0.136964
	EC:4.7.1.1	alpha-D-ribose 1-methylphosphonate 5-phosphate C-P-lyase.	2.0415	0.000666001	0.020209
	EC:3.2.1.172	unsaturated rhamnogalacturonyl hydrolase.	2.14533	0.012654	0.0771154
	EC:6.2.1.18	citrate--CoA ligase.	3.12863	0.131535	0.201983
	EC:5.3.1.24	phosphoribosylanthranilate isomerase.	0.392074	0.141858	0.20703
	EC:1.1.1.81	hydroxypyruvate reductase.	1.20007	0.029304	0.127028
	EC:2.1.1.148	thymidylate synthase (FAD).	0.472684	0.181152	0.256163
	EC:1.4.1.16	diaminopimelate dehydrogenase.	0.350709	0.0812521	0.136964
	EC:2.5.1.55	3-deoxy-8-phosphooctulonate synthase.	0.92496	0.0812521	0.136964
	EC:3.1.21.1	deoxyribonuclease I.	8.6293	0.000666001	0.020209
	EC:3.1.2.6	hydroxyacylglutathione hydrolase.	0.875147	0.141858	0.20703
	EC:2.1.1.166	23S rRNA (uridine(2552)-2'-O)-methyltransferase.	5.88428	0.000666001	0.020209
	EC:3.5.3.11	agmatinase.	0.498737	0.107892	0.166555
	EC:2.1.1.199	16S rRNA (cytosine(1402)-N(4))-methyltransferase.	0.209476	0.0812521	0.136964
	EC:1.2.1.12	glyceraldehyde-3-phosphate dehydrogenase (phosphorylating).	0.200288	0.0592741	0.136964
	EC:2.1.1.178	16S rRNA (cytosine(1407)-C(5))-methyltransferase.	7.4074	0.000666001	0.020209
	EC:3.4.21.26	prolyl oligopeptidase.	-0.333341	0.141858	0.20703
	EC:6.3.4.19	tRNA(Ile)-lysidine synthetase.	0.153547	0.0592741	0.136964
	EC:2.7.1.144	tagatose-6-phosphate kinase.	-0.537697	0.282384	0.380123
	EC:3.1.4.54	N-acetylphosphatidylethanolamine-hydrolyzing phospholipase D.	0.0462826	0.042957	0.136964
	EC:3.4.11.19	D-stereospecific aminopeptidase.	0.834916	0.029304	0.127028
	EC:3.1.4.55	phosphoribosyl 1,2-cyclic phosphate phosphodiesterase.	0.571733	0.141858	0.20703
	EC:5.1.99.3	allantoin racemase.	-0.428239	0.107892	0.166555
	EC:5.3.1.5	xylose isomerase.	-0.744955	0.141858	0.20703
	EC:3.2.1.91	cellulose 1,4-beta-cellobiosidase (non-reducing end).	1.58889	0.0616051	0.136964
	EC:1.5.1.28	opine dehydrogenase.	0.77979	0.0812521	0.136964
	EC:3.1.1.29	peptidyl-tRNA hydrolase.	0.120411	0.141858	0.20703
	EC:3.1.26.5	ribonuclease P.	0.161793	0.0812521	0.136964
	EC:4.1.2.44	2,3-epoxybenzoyl-CoA dihydrolase.	0.0670522	0.042957	0.136964
	EC:2.5.1.2	thiamine pyridinylase.	-4.73593	0.000666001	0.020209
	EC:1.17.99.1	-	0.627989	0.042957	0.136964
	EC:5.5.1.19	lycopene beta-cyclase.	2.55577	0.10656	0.166555
	EC:1.1.1.310	(S)-sulfolactate dehydrogenase.	2.54407	0.000666001	0.020209
	EC:6.1.1.12	aspartate--tRNA ligase.	0.173054	0.141858	0.20703
	EC:3.5.4.10	IMP cyclohydrolase.	0.283879	0.01998	0.10193
	EC:2.1.2.3	phosphoribosylaminoimidazolecarboxamide formyltransferase.	0.28384	0.01998	0.10193
	EC:1.1.1.159	7alpha-hydroxysteroid dehydrogenase.	-0.454145	0.107892	0.166555
	EC:3.3.2.1	isochorismatase.	-2.98639	0.001332	0.0273248
	EC:2.7.7.53	ATP adenylyltransferase.	3.85813	0.000666001	0.020209
	EC:2.6.1.84	arginine--pyruvate transaminase.	0.159372	0.042957	0.136964
	EC:2.1.4.1	glycine amidinotransferase.	-1.53496	0.181152	0.256163
	EC:1.1.1.290	4-phosphoerythronate dehydrogenase.	0.899648	0.107892	0.166555
	EC:3.6.1.1	inorganic diphosphatase.	0.256872	0.0812521	0.136964
	EC:3.2.1.17	lysozyme.	0.521151	0.0592741	0.136964
	EC:2.1.1.170	16S rRNA (guanine(527)-N(7))-methyltransferase.	0.162976	0.0812521	0.136964
	EC:3.1.31.1	micrococcal nuclease.	-0.924278	0.0812521	0.136964
	EC:1.1.2.4	D-lactate dehydrogenase (cytochrome).	1.51985	0.000666001	0.020209
	EC:5.1.1.8	4-hydroxyproline epimerase.	2.53045	0.0532801	0.136964
	EC:3.5.5.1	nitrilase.	-0.918872	0.0812521	0.136964
	EC:2.6.1.96	4-aminobutyrate--pyruvate transaminase.	1.14945	0.042957	0.136964
	EC:2.1.1.17	phosphatidylethanolamine N-methyltransferase.	0.16314	0.037296	0.136964
	EC:2.1.1.71	phosphatidyl-N-methylethanolamine N-methyltransferase.	0.16314	0.037296	0.136964
	EC:3.1.3.15	histidinol-phosphatase.	0.424091	0.0812521	0.136964
	EC:2.3.1.129	acyl-[acyl-carrier-protein]--UDP-N-acetylglucosamine O-acyltransferase.	1.05318	0.0812521	0.136964
	EC:2.3.3.13	2-isopropylmalate synthase.	0.318576	0.107892	0.166555
	EC:3.1.21.2	deoxyribonuclease IV.	0.27367	0.107892	0.166555
	EC:1.5.1.24	N(5)-(carboxyethyl)ornithine synthase.	-1.81949	0.107892	0.166555
	EC:1.2.1.81	sulfoacetaldehyde dehydrogenase (acylating).	2.40778	0.000666001	0.020209
	EC:1.8.99.2	adenylyl-sulfate reductase.	2.27488	0.000666001	0.020209
	EC:3.6.1.23	dUTP diphosphatase.	0.146574	0.0592741	0.136964
	EC:3.4.21.72	IgA-specific serine endopeptidase.	-2.02614	0.042624	0.136964
	EC:1.1.1.262	4-hydroxythreonine-4-phosphate dehydrogenase.	0.619914	0.0812521	0.136964
	EC:2.7.1.6	galactokinase.	0.22294	0.107892	0.166555
	EC:3.7.1.14	2-hydroxy-6-oxonona-2,4-dienedioate hydrolase.	1.42146	0.025974	0.127028
	EC:3.4.21.89	signal peptidase I.	0.345621	0.01998	0.10193
	EC:4.2.1.153	3-methylfumaryl-CoA hydratase.	0.213704	0.042957	0.136964
	EC:2.7.8.13	phospho-N-acetylmuramoyl-pentapeptide-transferase.	0.152079	0.0812521	0.136964
	EC:4.2.2.1	hyaluronate lyase.	-0.690104	0.042624	0.136964
	EC:6.2.1.22	[citrate (pro-3S)-lyase] ligase.	0.407808	0.0812521	0.136964
	EC:3.4.15.5	peptidyl-dipeptidase Dcp.	0.955356	0.107892	0.166555
	EC:1.13.11.3	protocatechuate 3,4-dioxygenase.	-1.55835	0.029304	0.127028
	EC:4.1.1.35	UDP-glucuronate decarboxylase.	2.1835	0.001332	0.0273248
	EC:3.4.21.92	endopeptidase Clp.	0.191449	0.181152	0.256163
	EC:3.4.19.12	ubiquitinyl hydrolase 1.	-2.59875	0.0592741	0.136964
	EC:4.2.99.21	isochorismate lyase.	1.78094	0.01998	0.10193
	EC:1.2.1.58	phenylglyoxylate dehydrogenase (acylating).	1.2277	0.344988	0.448639
	EC:6.2.1.9	malate--CoA ligase.	0.00963724	0.042957	0.136964
	EC:2.7.1.35	pyridoxal kinase.	0.184564	0.181152	0.256163
	EC:2.4.1.1	glycogen phosphorylase.	0.298624	0.107892	0.166555
	EC:2.4.99.18	dolichyl-diphosphooligosaccharide--protein glycotransferase.	6.52109	0.001332	0.0273248
	EC:1.2.1.9	glyceraldehyde-3-phosphate dehydrogenase (NADP(+)).	0.595429	0.029304	0.127028
	EC:1.3.1.87	3-(cis-5,6-dihydroxycyclohexa-1,3-dien-1-yl)propanoate dehydrogenase.	0.403251	0.042957	0.136964
	EC:2.1.1.10	homocysteine S-methyltransferase.	-0.316973	0.181152	0.256163
	EC:1.6.5.5	NADPH:quinone reductase.	2.27789	0.012654	0.0771154
	EC:2.1.1.242	16S rRNA (guanine(1516)-N(2))-methyltransferase.	-2.15517	0.107892	0.166555
	EC:6.2.1.30	phenylacetate--CoA ligase.	0.826275	0.029304	0.127028
	EC:1.13.11.4	gentisate 1,2-dioxygenase.	0.803967	0.042624	0.136964
	EC:1.2.7.8	indolepyruvate ferredoxin oxidoreductase.	0.529285	0.042624	0.136964
	EC:1.1.1.216	farnesol dehydrogenase.	11.0882	0.148518	0.216642
	EC:2.3.1.184	acyl-homoserine-lactone synthase.	0.5419	0.042957	0.136964
	EC:3.4.14.4	dipeptidyl-peptidase III.	0.888064	0.107892	0.166555
	EC:3.4.11.5	prolyl aminopeptidase.	0.7303	0.107892	0.166555
	EC:1.3.99.5	3-oxo-5alpha-steroid 4-dehydrogenase (acceptor).	-1.7914	0.141858	0.20703
	EC:1.16.3.2	bacterial non-heme ferritin.	0.486355	0.107892	0.166555
	EC:3.2.1.14	chitinase.	0.819224	0.042624	0.136964
	EC:2.1.1.79	cyclopropane-fatty-acyl-phospholipid synthase.	0.208217	0.141858	0.20703
	EC:2.6.1.77	taurine--pyruvate aminotransferase.	2.74333	0.000666001	0.020209
	EC:4.4.1.8	-	-0.27408	0.107892	0.166555
	EC:2.1.1.228	tRNA (guanine(37)-N(1))-methyltransferase.	0.132336	0.107892	0.166555
	EC:2.7.1.33	pantothenate kinase.	0.140857	0.0592741	0.136964
	EC:3.5.99.6	glucosamine-6-phosphate deaminase.	0.275771	0.0592741	0.136964
	EC:4.1.2.53	2-keto-3-deoxy-L-rhamnonate aldolase.	3.02482	0.002664	0.0410595
	EC:1.16.1.1	mercury(II) reductase.	-1.25201	0.01998	0.10193
	EC:2.4.1.25	4-alpha-glucanotransferase.	-0.359062	0.0812521	0.136964
	EC:1.14.13.127	3-(3-hydroxy-phenyl)propanoic acid hydroxylase.	0.646392	0.0532801	0.136964
	EC:1.13.11.8	protocatechuate 4,5-dioxygenase.	0.54724	0.042957	0.136964
	EC:3.2.1.51	alpha-L-fucosidase.	0.701474	0.029304	0.127028
	EC:1.8.4.8	phosphoadenylyl-sulfate reductase (thioredoxin).	0.727028	0.107892	0.166555
	EC:3.2.1.1	alpha-amylase.	-0.707295	0.107892	0.166555
	EC:3.4.11.7	glutamyl aminopeptidase.	-1.5237	0.107892	0.166555
	EC:4.1.1.83	4-hydroxyphenylacetate decarboxylase.	-1.56384	0.141858	0.20703
	EC:1.2.1.54	gamma-guanidinobutyraldehyde dehydrogenase.	-4.42697	0.0779221	0.136964
	EC:4.4.1.16	selenocysteine lyase.	-0.343191	0.181152	0.256163
	EC:3.1.3.93	L-galactose 1-phosphate phosphatase.	21.4199	0.181152	0.256163
	EC:2.6.1.18	beta-alanine--pyruvate transaminase.	0.578393	0.042957	0.136964
	EC:1.10.2.2	-	0.724037	0.042957	0.136964
	EC:4.2.1.83	4-oxalmesaconate hydratase.	2.6556	0.0812521	0.136964
	EC:4.1.2.41	-	0.0307947	0.042957	0.136964
	EC:4.2.1.101	-	0.0307947	0.042957	0.136964
	EC:1.3.1.64	phthalate 4,5-cis-dihydrodiol dehydrogenase.	0.569986	0.042957	0.136964
	EC:2.4.2.10	orotate phosphoribosyltransferase.	0.180735	0.107892	0.166555
	EC:4.2.2.2	pectate lyase.	-0.610826	0.141858	0.20703
	EC:3.11.1.1	phosphonoacetaldehyde hydrolase.	1.01453	0.01998	0.10193
	EC:2.7.8.7	holo-[acyl-carrier-protein] synthase.	0.143975	0.181152	0.256163
	EC:1.3.1.32	maleylacetate reductase.	0.107044	0.042957	0.136964
	EC:1.3.8.12	(2S)-methylsuccinyl-CoA dehydrogenase.	0.554158	0.042957	0.136964
	EC:3.1.3.37	sedoheptulose-bisphosphatase.	1.43018	0.344988	0.448639
	EC:4.2.1.113	o-succinylbenzoate synthase.	-1.61927	0.0812521	0.136964
	EC:2.1.1.77	protein-L-isoaspartate(D-aspartate) O-methyltransferase.	3.98955	0.000666001	0.020209
	EC:2.7.7.58	-	1.85373	0.001332	0.0273248
	EC:1.5.5.2	proline dehydrogenase.	3.07371	0.000666001	0.020209
	EC:2.7.1.176	UDP-N-acetylglucosamine kinase.	-1.43452	0.181152	0.256163
	EC:2.4.1.56	lipopolysaccharide N-acetylglucosaminyltransferase.	-7.33526	0.23976	0.330525
	EC:4.2.1.115	UDP-N-acetylglucosamine 4,6-dehydratase (inverting).	2.28926	0.002664	0.0410595
	EC:3.5.3.3	creatinase.	0.316871	0.149184	0.217395
	EC:4.1.99.3	deoxyribodipyrimidine photo-lyase.	0.884469	0.141858	0.20703
	EC:3.6.3.24	-	0.72586	0.0812521	0.136964
	EC:2.7.7.30	fucose-1-phosphate guanylyltransferase.	-102.529	0.0792541	0.136964
	EC:4.1.1.9	malonyl-CoA decarboxylase.	0.372665	0.042957	0.136964
	EC:1.14.12.19	3-phenylpropanoate dioxygenase.	0.313527	0.042957	0.136964
	EC:4.4.1.15	D-cysteine desulfhydrase.	0.425657	0.181152	0.256163
	EC:5.3.1.1	triose-phosphate isomerase.	0.0240456	0.344988	0.448639
	EC:2.5.1.44	homospermidine synthase.	0.448673	0.042957	0.136964
	EC:1.1.3.15	(S)-2-hydroxy-acid oxidase.	0.53483	0.004662	0.0510542
	EC:2.7.1.3	ketohexokinase.	13.4807	0.0845821	0.136964
	EC:1.3.99.8	2-furoyl-CoA dehydrogenase.	20.7617	0.0845821	0.136964
	EC:2.6.1.104	3-dehydro-glucose-6-phosphate--glutamate transaminase.	1.17975e-05	0.0849151	0.136964
	EC:1.1.1.311	(S)-1-phenylethanol dehydrogenase.	1.19442e-05	0.0849151	0.136964
	EC:1.1.1.8	glycerol-3-phosphate dehydrogenase (NAD(+)).	0.00116817	0.0849151	0.136964
	EC:1.11.2.3	plant seed peroxygenase.	1.49657e-05	0.0849151	0.136964
	EC:2.4.1.278	3-alpha-mycarosylerythronolide B desosaminyl transferase.	1.10201e-06	0.0849151	0.136964
	EC:5.5.1.23	aklanonic acid methyl ester cyclase.	1.34125e-08	0.0849151	0.136964
	EC:5.5.1.26	nogalonic acid methyl ester cyclase.	1.34125e-08	0.0849151	0.136964
	EC:2.7.7.81	pseudaminic acid cytidylyltransferase.	0.00119988	0.0849151	0.136964
	EC:1.1.1.257	4-(hydroxymethyl)benzenesulfonate dehydrogenase.	1.45553e-10	0.0849151	0.136964
	EC:1.1.99.18	cellobiose dehydrogenase (acceptor).	0.00011284	0.0849151	0.136964
	EC:1.14.13.131	dissimilatory dimethyl-sulfide monooxygenase.	1.15298e-05	0.0849151	0.136964
	EC:1.14.13.72	-	0.00113006	0.0849151	0.136964
	EC:1.3.99.12	-	0.0131149	0.0849151	0.136964
	EC:2.1.1.102	demethylmacrocin O-methyltransferase.	1.42947e-06	0.0849151	0.136964
	EC:2.1.1.255	geranyl diphosphate 2-C-methyltransferase.	1.71995e-05	0.0849151	0.136964
	EC:2.1.1.284	8-demethylnovobiocic acid C(8)-methyltransferase.	0	0.0849151	0.136964
	EC:2.3.1.50	serine C-palmitoyltransferase.	1.36032e-10	0.0849151	0.136964
	EC:2.6.1.50	glutamine--scyllo-inositol transaminase.	1.16331e-05	0.0849151	0.136964
	EC:3.1.1.22	hydroxybutyrate-dimer hydrolase.	1.62555e-05	0.0849151	0.136964
	EC:4.2.1.136	ADP-dependent NAD(P)H-hydrate dehydratase.	1.57992e-07	0.0849151	0.136964
	EC:6.2.1.12	4-coumarate--CoA ligase.	0.00114554	0.0849151	0.136964
	EC:1.1.1.329	2-deoxy-scyllo-inosamine dehydrogenase.	1.17806e-05	0.0849151	0.136964
	EC:1.1.1.376	L-arabinose 1-dehydrogenase [NAD(P)(+)].	0.00010971	0.0849151	0.136964
	EC:1.14.13.172	salicylate 5-hydroxylase.	0.0124032	0.0849151	0.136964
	EC:1.3.7.2	15,16-dihydrobiliverdin:ferredoxin oxidoreductase.	0.00121635	0.0849151	0.136964
	EC:2.3.1.75	long-chain-alcohol O-fatty-acyltransferase.	0	0.0849151	0.136964
	EC:2.3.1.76	retinol O-fatty-acyltransferase.	0	0.0849151	0.136964
	EC:2.5.1.60	protein geranylgeranyltransferase type II.	0.00162074	0.0849151	0.136964
	EC:2.7.1.137	phosphatidylinositol 3-kinase.	1.09596e-08	0.0849151	0.136964
	EC:3.1.1.47	1-alkyl-2-acetylglycerophosphocholine esterase.	0.00154572	0.0849151	0.136964
	EC:3.4.22.10	streptopain.	0	0.0849151	0.136964
	EC:4.1.3.46	(R)-citramalyl-CoA lyase.	0.1408	0.0849151	0.136964
	EC:4.2.3.90	5-epi-alpha-selinene synthase.	0.014752	0.0849151	0.136964
	EC:4.6.1.2	guanylate cyclase.	0.0195663	0.0849151	0.136964
	EC:1.14.11.8	trimethyllysine dioxygenase.	0.00012921	0.0849151	0.136964
	EC:2.5.1.111	4-hydroxyphenylpyruvate 3-dimethylallyltransferase.	1.72385e-07	0.0849151	0.136964
	EC:1.1.1.359	aldose 1-dehydrogenase [NAD(P)(+)].	0.0171489	0.0849151	0.136964
	EC:1.1.3.45	aclacinomycin-N oxidase.	1.21477e-05	0.0849151	0.136964
	EC:1.14.12.1	anthranilate 1,2-dioxygenase (deaminating, decarboxylating).	0.00143677	0.0849151	0.136964
	EC:1.14.18.2	CMP-N-acetylneuraminate monooxygenase.	1.26178e-06	0.0849151	0.136964
	EC:1.14.19.8	pentalenolactone synthase.	1.42255e-05	0.0849151	0.136964
	EC:1.14.99.1	prostaglandin-endoperoxide synthase.	0.00168667	0.0849151	0.136964
	EC:1.2.1.44	cinnamoyl-CoA reductase.	1.21005e-05	0.0849151	0.136964
	EC:1.2.1.75	malonyl CoA reductase (malonate semialdehyde-forming).	0.0253824	0.0849151	0.136964
	EC:1.3.3.14	aclacinomycin-A oxidase.	1.21477e-05	0.0849151	0.136964
	EC:1.5.3.17	non-specific polyamine oxidase.	1.133e-06	0.0849151	0.136964
	EC:1.7.1.1	nitrate reductase (NADH).	1.30907e-07	0.0849151	0.136964
	EC:1.7.1.2	nitrate reductase [NAD(P)H].	1.30907e-07	0.0849151	0.136964
	EC:1.7.1.3	nitrate reductase (NADPH).	1.30907e-07	0.0849151	0.136964
	EC:2.3.1.159	acridone synthase.	1.88073e-06	0.0849151	0.136964
	EC:2.3.1.233	1,3,6,8-tetrahydroxynaphthalene synthase.	0.000119806	0.0849151	0.136964
	EC:2.4.1.19	cyclomaltodextrin glucanotransferase.	0.00178033	0.0849151	0.136964
	EC:2.6.1.4	glycine transaminase.	0.00131838	0.0849151	0.136964
	EC:2.7.9.4	alpha-glucan, water dikinase.	0.0129629	0.0849151	0.136964
	EC:3.1.1.77	acyloxyacyl hydrolase.	1.62737e-11	0.0849151	0.136964
	EC:3.1.1.89	protein phosphatase methylesterase-1.	0.000134982	0.0849151	0.136964
	EC:3.1.3.92	kanosamine-6-phosphate phosphatase.	0.000123668	0.0849151	0.136964
	EC:3.4.21.109	matriptase.	1.88073e-06	0.0849151	0.136964
	EC:1.1.1.117	D-arabinose 1-dehydrogenase [NAD(P)(+)].	0.000159456	0.0849151	0.136964
	EC:1.1.1.195	cinnamyl-alcohol dehydrogenase.	0.000156651	0.0849151	0.136964
	EC:1.1.1.315	11-cis-retinol dehydrogenase.	2.18885e-07	0.0849151	0.136964
	EC:1.13.11.19	cysteamine dioxygenase.	0.000167397	0.0849151	0.136964
	EC:1.14.11.19	-	0	0.0849151	0.136964
	EC:1.14.14.3	bacterial luciferase.	1.50047e-05	0.0849151	0.136964
	EC:1.2.1.73	sulfoacetaldehyde dehydrogenase.	2.34497e-07	0.0849151	0.136964
	EC:1.4.1.18	lysine 6-dehydrogenase.	0.176859	0.0849151	0.136964
	EC:1.8.4.2	protein-disulfide reductase (glutathione).	1.74077e-08	0.0849151	0.136964
	EC:2.1.1.313	25S rRNA (uracil(2634)-N(3))-methyltransferase.	1.50048e-12	0.0849151	0.136964
	EC:2.3.1.176	propanoyl-CoA C-acyltransferase.	0.167218	0.0849151	0.136964
	EC:2.3.2.24	(E3-independent) E2 ubiquitin-conjugating enzyme.	1.68789e-12	0.0849151	0.136964
	EC:2.4.1.331	8-demethyltetracenomycin C L-rhamnosyltransferase.	2.10233e-05	0.0849151	0.136964
	EC:2.5.1.115	homogentisate phytyltransferase.	0.0168788	0.0849151	0.136964
	EC:2.5.1.116	homogentisate geranylgeranyltransferase.	0.0168788	0.0849151	0.136964
	EC:3.1.1.56	methylumbelliferyl-acetate deacetylase.	1.61117e-06	0.0849151	0.136964
	EC:3.1.1.84	cocaine esterase.	1.61117e-06	0.0849151	0.136964
	EC:3.1.11.3	exodeoxyribonuclease (lambda-induced).	1.43506e-07	0.0849151	0.136964
	EC:3.1.2.2	palmitoyl-CoA hydrolase.	0.00016614	0.0849151	0.136964
	EC:3.1.3.29	N-acylneuraminate-9-phosphatase.	2.03545e-05	0.0849151	0.136964
	EC:3.3.2.8	limonene-1,2-epoxide hydrolase.	0.127011	0.0849151	0.136964
	EC:3.4.17.14	zinc D-Ala-D-Ala carboxypeptidase.	1.61622e-05	0.0849151	0.136964
	EC:3.4.21.117	stratum corneum chymotryptic enzyme.	0	0.0849151	0.136964
	EC:3.4.21.22	coagulation factor IXa.	2.30312e-09	0.0849151	0.136964
	EC:3.4.21.34	plasma kallikrein.	0	0.0849151	0.136964
	EC:3.4.21.73	u-plasminogen activator.	0	0.0849151	0.136964
	EC:3.5.1.114	N-acyl-aromatic-L-amino acid amidohydrolase.	0.00118435	0.0849151	0.136964
	EC:3.5.1.99	fatty acid amide hydrolase.	0.178978	0.0849151	0.136964
	EC:5.1.3.18	GDP-mannose 3,5-epimerase.	0.00016797	0.0849151	0.136964
	EC:6.3.3.4	(carboxyethyl)arginine beta-lactam-synthase.	1.75386e-08	0.0849151	0.136964
	EC:1.1.1.62	17beta-estradiol 17-dehydrogenase.	0.000124736	0.0849151	0.136964
	EC:1.1.99.24	hydroxyacid-oxoacid transhydrogenase.	0.163136	0.0849151	0.136964
	EC:1.13.11.12	linoleate 13S-lipoxygenase.	1.89017e-05	0.0849151	0.136964
	EC:1.14.13.70	-	0.0166487	0.0849151	0.136964
	EC:1.14.14.8	anthranilate 3-monooxygenase (FAD).	0.0147432	0.0849151	0.136964
	EC:1.17.99.2	ethylbenzene hydroxylase.	0.931123	0.0849151	0.136964
	EC:1.3.1.19	cis-1,2-dihydrobenzene-1,2-diol dehydrogenase.	2.47361e-08	0.0849151	0.136964
	EC:1.3.1.89	tRNA-dihydrouridine(47) synthase [NAD(P)(+)].	0.00204731	0.0849151	0.136964
	EC:1.7.1.4	nitrite reductase [NAD(P)H].	0.0149176	0.0849151	0.136964
	EC:2.1.1.140	(S)-coclaurine-N-methyltransferase.	0.000130449	0.0849151	0.136964
	EC:2.1.1.168	21S rRNA (uridine(2791)-2'-O)-methyltransferase.	1.68117e-10	0.0849151	0.136964
	EC:2.1.1.251	methylated-thiol--coenzyme M methyltransferase.	1.34857e-06	0.0849151	0.136964
	EC:2.4.1.293	GalNAc5-diNAcBac-PP-undecaprenol beta-1,3-glucosyltransferase.	0.0180022	0.0849151	0.136964
	EC:2.5.1.82	hexaprenyl diphosphate synthase [geranylgeranyl-diphosphate specific].	0	0.0849151	0.136964
	EC:2.5.1.83	hexaprenyl-diphosphate synthase [(2E,6E)-farnesyl-diphosphate specific].	0	0.0849151	0.136964
	EC:2.5.1.91	all-trans-decaprenyl-diphosphate synthase.	1.95708e-05	0.0849151	0.136964
	EC:2.6.1.106	dTDP-3-amino-3,4,6-trideoxy-alpha-D-glucose transaminase.	0.00369415	0.0849151	0.136964
	EC:2.6.1.33	dTDP-4-amino-4,6-dideoxy-D-glucose transaminase.	0.000116881	0.0849151	0.136964
	EC:2.6.1.34	UDP-N-acetylbacillosamine transaminase.	0.00116564	0.0849151	0.136964
	EC:2.6.1.92	UDP-4-amino-4,6-dideoxy-N-acetyl-beta-L-altrosamine transaminase.	1.2621e-05	0.0849151	0.136964
	EC:2.6.1.93	neamine transaminase.	1.93348e-05	0.0849151	0.136964
	EC:2.6.1.94	2'-deamino-2'-hydroxyneamine transaminase.	1.93348e-05	0.0849151	0.136964
	EC:2.6.1.95	neomycin C transaminase.	1.93348e-05	0.0849151	0.136964
	EC:2.7.1.105	6-phosphofructo-2-kinase.	2.00545e-05	0.0849151	0.136964
	EC:3.2.1.15	endo-polygalacturonase.	0.00151535	0.0849151	0.136964
	EC:3.4.21.59	tryptase.	0.000111897	0.0849151	0.136964
	EC:3.4.21.69	protein C (activated).	2.17877e-05	0.0849151	0.136964
	EC:3.4.23.49	omptin.	0.0020995	0.0849151	0.136964
	EC:3.4.24.16	neurolysin.	0.0158308	0.0849151	0.136964
	EC:3.4.24.26	pseudolysin.	0.000173905	0.0849151	0.136964
	EC:3.5.1.15	aspartoacylase.	0.00237247	0.0849151	0.136964
	EC:3.5.4.30	dCTP deaminase (dUMP-forming).	0.000212265	0.0849151	0.136964
	EC:3.6.1.59	5'-(N(7)-methyl 5'-triphosphoguanosine)-[mRNA] diphosphatase.	3.56236e-05	0.0849151	0.136964
	EC:4.1.1.51	3-hydroxy-2-methylpyridine-4,5-dicarboxylate 4-decarboxylase.	1.55588e-05	0.0849151	0.136964
	EC:4.5.1.3	dichloromethane dehalogenase.	2.20748e-12	0.0849151	0.136964
	EC:4.99.1.7	-	1.63432e-07	0.0849151	0.136964
	EC:5.4.99.8	cycloartenol synthase.	1.2108e-05	0.0849151	0.136964
	EC:1.1.1.48	D-galactose 1-dehydrogenase.	0.000192827	0.0849151	0.136964
	EC:1.3.7.5	phycocyanobilin:ferredoxin oxidoreductase.	0.00280663	0.0849151	0.136964
	EC:2.4.1.229	[Skp1-protein]-hydroxyproline N-acetylglucosaminyltransferase.	1.44169e-10	0.0849151	0.136964
	EC:1.1.1.173	L-rhamnose 1-dehydrogenase.	0.20073	0.0849151	0.136964
	EC:1.1.1.377	L-rhamnose 1-dehydrogenase (NADP(+)).	0.20073	0.0849151	0.136964
	EC:1.1.1.378	L-rhamnose 1-dehydrogenase [NAD(P)(+)].	0.20073	0.0849151	0.136964
	EC:1.17.7.2	7-hydroxymethyl chlorophyll a reductase.	2.36875e-05	0.0849151	0.136964
	EC:1.1.1.341	CDP-abequose synthase.	0	0.0849151	0.136964
	EC:1.1.2.7	methanol dehydrogenase (cytochrome c).	0.0397893	0.0849151	0.136964
	EC:1.1.3.12	pyridoxine 4-oxidase.	2.66526e-06	0.0849151	0.136964
	EC:1.13.11.14	2,3-dihydroxybenzoate 3,4-dioxygenase.	0.166862	0.0849151	0.136964
	EC:1.14.12.4	-	2.11764e-06	0.0849151	0.136964
	EC:1.14.13.106	-	2.24819e-07	0.0849151	0.136964
	EC:1.14.13.154	erythromycin 12 hydroxylase.	4.95679e-07	0.0849151	0.136964
	EC:1.14.13.163	6-hydroxy-3-succinoylpyridine 3-monooxygenase.	2.71089e-05	0.0849151	0.136964
	EC:1.14.13.17	-	3.76539e-05	0.0849151	0.136964
	EC:1.14.13.200	tetracenomycin A2 monooxygenase-diooxygenase.	0.00155102	0.0849151	0.136964
	EC:1.8.2.1	sulfite dehydrogenase (cytochrome).	1.20791e-07	0.0849151	0.136964
	EC:2.1.1.100	protein-S-isoprenylcysteine O-methyltransferase.	0.00140661	0.0849151	0.136964
	EC:2.1.1.101	macrocin O-methyltransferase.	1.24245e-05	0.0849151	0.136964
	EC:2.1.1.114	polyprenyldihydroxybenzoate methyltransferase.	2.68673e-10	0.0849151	0.136964
	EC:2.1.1.285	demethyldecarbamoylnovobiocin O-methyltransferase.	0.0292182	0.0849151	0.136964
	EC:2.2.1.11	6-deoxy-5-ketofructose 1-phosphate synthase.	0.119673	0.0849151	0.136964
	EC:2.3.1.239	10-deoxymethynolide syntase.	2.38816e-06	0.0849151	0.136964
	EC:2.3.1.240	narbonolide synthase.	2.52796e-06	0.0849151	0.136964
	EC:2.4.1.264	D-Man-alpha-(1->3)-D-Glc-beta-(1->4)-D-Glc-alpha-1-diphosphoundecaprenol	0.00489881	0.0849151	0.136964
	EC:2.4.1.311	dTDP-epi-vancosaminyltransferase.	2.22895e-07	0.0849151	0.136964
	EC:2.5.1.22	spermine synthase.	2.56604e-06	0.0849151	0.136964
	EC:2.5.1.84	all-trans-nonaprenyl-diphosphate synthase [geranyl-diphosphate specific].	0.226766	0.0849151	0.136964
	EC:2.5.1.85	all-trans-nonaprenyl-diphosphate synthase [geranylgeranyl-diphosphate	0.226766	0.0849151	0.136964
	EC:2.7.1.166	3-deoxy-D-manno-octulosonic acid kinase.	0.00238752	0.0849151	0.136964
	EC:2.7.8.1	ethanolaminephosphotransferase.	0.00020569	0.0849151	0.136964
	EC:2.8.2.35	dermatan 4-sulfotransferase.	0.0191478	0.0849151	0.136964
	EC:3.1.3.69	glucosylglycerol 3-phosphatase.	0.000178175	0.0849151	0.136964
	EC:3.11.1.3	phosphonopyruvate hydrolase.	2.10893e-10	0.0849151	0.136964
	EC:3.2.1.169	protein O-GlcNAcase.	0.00315263	0.0849151	0.136964
	EC:3.2.1.175	beta-D-glucopyranosyl abscisate beta-glucosidase.	0	0.0849151	0.136964
	EC:3.2.1.76	L-iduronidase.	2.48181e-09	0.0849151	0.136964
	EC:3.4.16.2	lysosomal Pro-Xaa carboxypeptidase.	0	0.0849151	0.136964
	EC:3.4.17.2	carboxypeptidase B.	0.00226184	0.0849151	0.136964
	EC:3.4.21.76	myeloblastin.	0	0.0849151	0.136964
	EC:3.4.21.82	glutamyl endopeptidase II.	3.15711e-07	0.0849151	0.136964
	EC:3.4.24.61	nardilysin.	1.65969e-09	0.0849151	0.136964
	EC:4.1.1.69	3,4-dihydroxyphthalate decarboxylase.	1.34427e-05	0.0849151	0.136964
	EC:4.1.99.5	aldehyde oxygenase (deformylating).	0.00226531	0.0849151	0.136964
	EC:1.1.1.301	D-arabitol-phosphate dehydrogenase.	0.146521	0.0849151	0.136964
	EC:2.1.1.183	18S rRNA (adenine(1779)-N(6)/adenine(1780)-N(6))-dimethyltransferase.	2.7064e-09	0.0849151	0.136964
	EC:2.4.2.31	NAD(+)--protein-arginine ADP-ribosyltransferase.	0.0187512	0.0849151	0.136964
	EC:3.1.4.53	3',5'-cyclic-AMP phosphodiesterase.	3.27389e-05	0.0849151	0.136964
	EC:3.6.1.12	dCTP diphosphatase.	0.0193333	0.0849151	0.136964
	EC:3.6.1.18	FAD diphosphatase.	0.00256294	0.0849151	0.136964
	EC:3.6.1.5	apyrase.	2.08689e-07	0.0849151	0.136964
	EC:1.1.1.101	acylglycerone-phosphate reductase.	0	0.0849151	0.136964
	EC:1.1.1.244	methanol dehydrogenase.	0.00486996	0.0849151	0.136964
	EC:1.1.99.31	(S)-mandelate dehydrogenase.	0.00011311	0.0849151	0.136964
	EC:1.11.1.23	(S)-2-hydroxypropylphosphonic acid epoxidase.	2.08023e-08	0.0849151	0.136964
	EC:1.12.5.1	hydrogen:quinone oxidoreductase.	0.0429134	0.0849151	0.136964
	EC:1.13.11.38	1-hydroxy-2-naphthoate 1,2-dioxygenase.	3.70788e-09	0.0849151	0.136964
	EC:1.13.11.58	linoleate 9S-lipoxygenase.	2.88308e-14	0.0849151	0.136964
	EC:1.13.12.22	deoxynogalonate monooxygenase.	1.80623e-06	0.0849151	0.136964
	EC:1.14.11.35	1-deoxypentalenic acid 11beta-hydroxylase.	2.56733e-07	0.0849151	0.136964
	EC:1.14.12.13	2-halobenzoate 1,2-dioxygenase.	1.8549e-09	0.0849151	0.136964
	EC:1.14.13.100	-	5.26581e-05	0.0849151	0.136964
	EC:1.14.13.12	-	2.3136e-08	0.0849151	0.136964
	EC:1.14.13.159	-	0	0.0849151	0.136964
	EC:1.14.13.20	2,4-dichlorophenol 6-monooxygenase.	0.00223957	0.0849151	0.136964
	EC:1.14.15.11	pentalenic acid synthase.	0.000247492	0.0849151	0.136964
	EC:1.14.16.5	alkylglycerol monooxygenase.	2.21659e-05	0.0849151	0.136964
	EC:1.3.1.29	cis-1,2-dihydro-1,2-dihydroxynaphthalene dehydrogenase.	2.43748e-08	0.0849151	0.136964
	EC:1.3.1.56	cis-2,3-dihydrobiphenyl-2,3-diol dehydrogenase.	4.68637e-05	0.0849151	0.136964
	EC:1.3.1.60	dibenzothiophene dihydrodiol dehydrogenase.	2.43748e-08	0.0849151	0.136964
	EC:1.3.8.11	cyclohexane-1-carbonyl-CoA dehydrogenase (electron-transfer	0.000364434	0.0849151	0.136964
	EC:2.1.1.292	carminomycin 4-O-methyltransferase.	2.1676e-08	0.0849151	0.136964
	EC:2.1.1.306	8-demethyl-8-(2-methoxy-alpha-L-rhamnosyl)-tetracenomycin-C 3'-O-	2.91334e-07	0.0849151	0.136964
	EC:2.1.3.7	3-hydroxymethylcephem carbamoyltransferase.	0.000353971	0.0849151	0.136964
	EC:2.3.1.5	arylamine N-acetyltransferase.	1.57878e-05	0.0849151	0.136964
	EC:2.3.1.74	chalcone synthase.	1.88264e-06	0.0849151	0.136964
	EC:2.3.1.94	6-deoxyerythronolide-B synthase.	2.34977e-06	0.0849151	0.136964
	EC:2.3.2.4	-	0.0290397	0.0849151	0.136964
	EC:2.4.1.17	glucuronosyltransferase.	5.15992e-08	0.0849151	0.136964
	EC:2.4.1.22	lactose synthase.	0.000332307	0.0849151	0.136964
	EC:2.4.1.290	N,N'-diacetylbacillosaminyl-diphospho-undecaprenol alpha-1,3-N-	0.00421525	0.0849151	0.136964
	EC:2.4.1.317	O-mycaminosyltylonolide 6-deoxyallosyltransferase.	4.44623e-07	0.0849151	0.136964
	EC:2.4.1.322	devancosaminyl-vancomycin vancosaminetransferase.	1.85779e-07	0.0849151	0.136964
	EC:2.4.1.37	fucosylgalactoside 3-alpha-galactosyltransferase.	0.000239959	0.0849151	0.136964
	EC:2.4.1.40	glycoprotein-fucosylgalactoside alpha-N-acetylgalactosaminyltransferase.	0.000239959	0.0849151	0.136964
	EC:2.4.2.27	dTDP-dihydrostreptose--streptidine-6-phosphate	2.6632e-11	0.0849151	0.136964
	EC:2.4.99.1	-	1.14182e-08	0.0849151	0.136964
	EC:2.7.1.150	1-phosphatidylinositol-3-phosphate 5-kinase.	1.60322e-08	0.0849151	0.136964
	EC:2.7.1.154	phosphatidylinositol-4-phosphate 3-kinase.	0	0.0849151	0.136964
	EC:2.7.1.65	scyllo-inosamine 4-kinase.	1.82674e-06	0.0849151	0.136964
	EC:2.7.11.23	[RNA-polymerase]-subunit kinase.	4.0055e-05	0.0849151	0.136964
	EC:2.8.2.3	amine sulfotransferase.	3.12112e-05	0.0849151	0.136964
	EC:3.2.1.113	mannosyl-oligosaccharide 1,2-alpha-mannosidase.	0.000412865	0.0849151	0.136964
	EC:3.2.1.59	glucan endo-1,3-alpha-glucosidase.	1.87099e-08	0.0849151	0.136964
	EC:3.4.21.101	xanthomonalisin.	0.000199972	0.0849151	0.136964
	EC:3.4.21.108	HtrA2 peptidase.	3.99019e-05	0.0849151	0.136964
	EC:3.4.21.75	furin.	1.76136e-05	0.0849151	0.136964
	EC:3.4.21.93	proprotein convertase 1.	1.76136e-05	0.0849151	0.136964
	EC:3.4.24.56	insulysin.	0.0169981	0.0849151	0.136964
	EC:3.6.1.6	nucleoside diphosphate phosphatase.	5.01725e-07	0.0849151	0.136964
	EC:3.6.3.10	-	0.000160484	0.0849151	0.136964
	EC:3.6.4.3	-	4.03952e-13	0.0849151	0.136964
	EC:4.1.1.71	2-oxoglutarate decarboxylase.	0.000181249	0.0849151	0.136964
	EC:4.2.1.76	UDP-glucose 4,6-dehydratase.	0.000218309	0.0849151	0.136964
	EC:4.2.3.7	pentalenene synthase.	4.23975e-05	0.0849151	0.136964
	EC:5.5.1.16	halimadienyl-diphosphate synthase.	0.0201693	0.0849151	0.136964
	EC:6.3.3.5	O-ureido-D-serine cyclo-ligase.	4.90519e-08	0.0849151	0.136964
	EC:1.1.1.208	(+)-neomenthol dehydrogenase.	2.86132e-06	0.0849151	0.136964
	EC:1.1.1.252	tetrahydroxynaphthalene reductase.	5.12026e-07	0.0849151	0.136964
	EC:1.1.1.309	phosphonoacetaldehyde reductase (NADH).	1.56584e-09	0.0849151	0.136964
	EC:1.1.1.360	glucose/galactose 1-dehydrogenase.	0.000252527	0.0849151	0.136964
	EC:1.1.1.387	L-serine 3-dehydrogenase (NAD(+)).	2.46589e-07	0.0849151	0.136964
	EC:1.1.1.43	phosphogluconate 2-dehydrogenase.	2.51503e-06	0.0849151	0.136964
	EC:1.1.1.64	testosterone 17beta-dehydrogenase (NADP(+)).	0	0.0849151	0.136964
	EC:1.1.2.6	polyvinyl alcohol dehydrogenase (cytochrome).	0.00326887	0.0849151	0.136964
	EC:1.13.11.18	persulfide dioxygenase.	3.64696e-05	0.0849151	0.136964
	EC:1.13.11.34	arachidonate 5-lipoxygenase.	0.000326919	0.0849151	0.136964
	EC:1.13.11.56	1,2-dihydroxynaphthalene dioxygenase.	2.43748e-08	0.0849151	0.136964
	EC:1.14.11.30	hypoxia-inducible factor-asparagine dioxygenase.	1.57482e-05	0.0849151	0.136964
	EC:1.14.11.9	flavanone 3-dioxygenase.	0	0.0849151	0.136964
	EC:1.14.13.111	methanesulfonate monooxygenase (NADH).	3.16067e-06	0.0849151	0.136964
	EC:1.14.13.122	chlorophyllide a oxygenase.	3.20181e-05	0.0849151	0.136964
	EC:1.14.13.92	phenylacetone monooxygenase.	5.04733e-07	0.0849151	0.136964
	EC:1.14.17.4	aminocyclopropanecarboxylate oxidase.	0	0.0849151	0.136964
	EC:1.14.20.3	(5R)-carbapenem-3-carboxylate synthase.	1.41225e-10	0.0849151	0.136964
	EC:1.14.99.29	deoxyhypusine monooxygenase.	0.000427462	0.0849151	0.136964
	EC:1.2.1.65	salicylaldehyde dehydrogenase.	2.43924e-08	0.0849151	0.136964
	EC:1.2.3.1	aldehyde oxidase.	1.09579e-05	0.0849151	0.136964
	EC:1.4.9.2	aralkylamine dehydrogenase (azurin).	2.71892e-09	0.0849151	0.136964
	EC:1.5.1.21	1-piperideine-2-carboxylate/1-pyrroline-2-carboxylate reductase (NADPH).	1.20495e-05	0.0849151	0.136964
	EC:1.5.1.43	carboxynorspermidine synthase.	3.61179e-10	0.0849151	0.136964
	EC:2.1.1.141	jasmonate O-methyltransferase.	1.91681e-09	0.0849151	0.136964
	EC:2.1.1.307	8-demethyl-8-(2,3-dimethoxy-alpha-L-rhamnosyl)-tetracenomycin-C 4'-O-	0.0304392	0.0849151	0.136964
	EC:2.3.1.207	beta-ketodecanoyl-[acyl-carrier-protein] synthase.	0.00139024	0.0849151	0.136964
	EC:2.3.1.227	GDP-perosamine N-acetyltransferase.	6.50153e-09	0.0849151	0.136964
	EC:2.4.1.232	initiation-specific alpha-1,6-mannosyltransferase.	1.80321e-12	0.0849151	0.136964
	EC:2.4.1.283	2-deoxystreptamine N-acetyl-D-glucosaminyltransferase.	4.39213e-05	0.0849151	0.136964
	EC:2.4.1.284	2-deoxystreptamine glucosyltransferase.	4.39213e-05	0.0849151	0.136964
	EC:2.4.1.328	erythronolide mycarosyltransferase.	4.69951e-07	0.0849151	0.136964
	EC:2.5.1.43	nicotianamine synthase.	4.96265e-05	0.0849151	0.136964
	EC:2.7.1.13	dehydrogluconokinase.	3.72479e-06	0.0849151	0.136964
	EC:2.7.1.47	D-ribulokinase.	5.34192e-05	0.0849151	0.136964
	EC:2.7.11.12	cGMP-dependent protein kinase.	0.00109547	0.0849151	0.136964
	EC:2.7.12.2	mitogen-activated protein kinase kinase.	0	0.0849151	0.136964
	EC:3.1.1.2	arylesterase.	0.000439493	0.0849151	0.136964
	EC:3.1.1.8	cholinesterase.	0.00294119	0.0849151	0.136964
	EC:3.1.1.83	monoterpene epsilon-lactone hydrolase.	0.000804543	0.0849151	0.136964
	EC:3.1.1.95	aclacinomycin methylesterase.	2.74226e-06	0.0849151	0.136964
	EC:3.1.8.1	aryldialkylphosphatase.	0.000439493	0.0849151	0.136964
	EC:3.2.1.166	heparanase.	0.00457776	0.0849151	0.136964
	EC:3.2.1.39	glucan endo-1,3-beta-D-glucosidase.	2.17877e-05	0.0849151	0.136964
	EC:3.2.2.5	NAD(+) glycohydrolase.	0	0.0849151	0.136964
	EC:3.4.21.80	streptogrisin A.	3.32099e-06	0.0849151	0.136964
	EC:3.5.1.38	glutamin-(asparagin-)ase.	2.21474e-06	0.0849151	0.136964
	EC:3.5.4.32	8-oxoguanine deaminase.	0.000170957	0.0849151	0.136964
	EC:3.6.1.17	bis(5'-nucleosyl)-tetraphosphatase (asymmetrical).	0.0507784	0.0849151	0.136964
	EC:3.6.3.9	-	0.0696658	0.0849151	0.136964
	EC:4.1.3.45	3-hydroxybenzoate synthase.	0.00510044	0.0849151	0.136964
	EC:4.2.3.6	trichodiene synthase.	5.27333e-08	0.0849151	0.136964
	EC:5.1.1.14	nocardicin-A epimerase.	1.26669e-07	0.0849151	0.136964
	EC:5.3.99.8	capsanthin/capsorubin synthase.	1.50046e-05	0.0849151	0.136964
	EC:6.3.2.26	N-(5-amino-5-carboxypentanoyl)-L-cysteinyl-D-valine synthase.	4.75896e-09	0.0849151	0.136964
	EC:2.1.1.239	L-olivosyl-oleandolide 3-O-methyltransferase.	2.48561e-07	0.0849151	0.136964
	EC:2.7.1.81	hydroxylysine kinase.	0	0.0849151	0.136964
	EC:2.7.11.24	mitogen-activated protein kinase.	6.55389e-05	0.0849151	0.136964
	EC:3.4.17.18	carboxypeptidase T.	0.0324538	0.0849151	0.136964
	EC:3.4.17.22	metallocarboxypeptidase D.	0.000127392	0.0849151	0.136964
	EC:4.1.1.75	5-guanidino-2-oxopentanoate decarboxylase.	0.039405	0.0849151	0.136964
	EC:1.13.11.39	biphenyl-2,3-diol 1,2-dioxygenase.	0.00486974	0.0849151	0.136964
	EC:2.4.1.252	GDP-mannose:cellobiosyl-diphosphopolyprenol alpha-mannosyltransferase.	3.4048e-05	0.0849151	0.136964
	EC:2.6.1.78	aspartate--prephenate aminotransferase.	0.000417838	0.0849151	0.136964
	EC:2.6.1.79	glutamate--prephenate aminotransferase.	0.000417838	0.0849151	0.136964
	EC:3.6.3.22	-	2.50637e-07	0.0849151	0.136964
	EC:5.3.99.2	prostaglandin-D synthase.	0.000373094	0.0849151	0.136964
	EC:1.1.1.145	3beta-hydroxy-Delta(5)-steroid dehydrogenase.	0.00379034	0.0849151	0.136964
	EC:1.1.1.156	glycerol 2-dehydrogenase (NADP(+)).	2.28403e-09	0.0849151	0.136964
	EC:1.1.1.189	prostaglandin-E2 9-reductase.	6.09212e-05	0.0849151	0.136964
	EC:1.1.1.197	15-hydroxyprostaglandin dehydrogenase (NADP(+)).	6.09212e-05	0.0849151	0.136964
	EC:1.1.1.21	aldose reductase.	0.00167778	0.0849151	0.136964
	EC:1.1.1.211	long-chain-3-hydroxyacyl-CoA dehydrogenase.	6.66358e-05	0.0849151	0.136964
	EC:1.1.1.237	hydroxyphenylpyruvate reductase.	3.64425e-05	0.0849151	0.136964
	EC:1.1.1.300	NADP-retinol dehydrogenase.	0.04502	0.0849151	0.136964
	EC:1.1.1.330	very-long-chain 3-oxoacyl-CoA reductase.	5.25052e-08	0.0849151	0.136964
	EC:1.1.1.347	geraniol dehydrogenase (NAD(+)).	1.27055e-06	0.0849151	0.136964
	EC:1.1.1.364	dTDP-4-dehydro-6-deoxy-alpha-D-gulose 4-ketoreductase.	2.28259e-07	0.0849151	0.136964
	EC:1.1.1.39	malate dehydrogenase (decarboxylating).	4.28129e-05	0.0849151	0.136964
	EC:1.1.1.51	3(or 17)beta-hydroxysteroid dehydrogenase.	9.46846e-06	0.0849151	0.136964
	EC:1.1.3.9	galactose oxidase.	1.86016e-05	0.0849151	0.136964
	EC:1.1.5.9	glucose 1-dehydrogenase (FAD, quinone).	1.04474e-09	0.0849151	0.136964
	EC:1.10.5.1	ribosyldihydronicotinamide dehydrogenase (quinone).	4.78628e-10	0.0849151	0.136964
	EC:1.11.1.7	peroxidase.	0.000311224	0.0849151	0.136964
	EC:1.13.11.33	arachidonate 15-lipoxygenase.	0.00114446	0.0849151	0.136964
	EC:1.13.11.46	4-hydroxymandelate synthase.	0.0290511	0.0849151	0.136964
	EC:1.13.11.59	torulene dioxygenase.	6.34919e-13	0.0849151	0.136964
	EC:1.13.11.74	2-aminophenol 1,6-dioxygenase.	0.00142143	0.0849151	0.136964
	EC:1.13.11.76	2-amino-5-chlorophenol 1,6-dioxygenase.	0.00142143	0.0849151	0.136964
	EC:1.13.12.21	tetracenomycin-F1 monooxygenase.	4.66096e-09	0.0849151	0.136964
	EC:1.14.11.21	clavaminate synthase.	2.28245e-07	0.0849151	0.136964
	EC:1.14.12.11	toluene dioxygenase.	0.0676944	0.0849151	0.136964
	EC:1.14.12.18	biphenyl 2,3-dioxygenase.	9.81924e-06	0.0849151	0.136964
	EC:1.14.12.3	benzene 1,2-dioxygenase.	0.0676944	0.0849151	0.136964
	EC:1.14.13.114	6-hydroxynicotinate 3-monooxygenase.	0.000164544	0.0849151	0.136964
	EC:1.14.14.11	styrene monooxygenase.	2.77497e-07	0.0849151	0.136964
	EC:1.14.16.2	tyrosine 3-monooxygenase.	0.000494828	0.0849151	0.136964
	EC:1.14.18.3	methane monooxygenase (particulate).	0.0371044	0.0849151	0.136964
	EC:1.14.21.9	-	4.46989e-07	0.0849151	0.136964
	EC:1.14.99.39	ammonia monooxygenase.	0.0371044	0.0849151	0.136964
	EC:1.18.1.6	adrenodoxin-NADP(+) reductase.	0	0.0849151	0.136964
	EC:1.2.1.26	2,5-dioxovalerate dehydrogenase.	0.000347467	0.0849151	0.136964
	EC:1.2.1.31	L-aminoadipate-semialdehyde dehydrogenase.	5.22635e-06	0.0849151	0.136964
	EC:1.2.1.47	4-trimethylammoniobutyraldehyde dehydrogenase.	1.70227e-07	0.0849151	0.136964
	EC:1.2.1.62	4-formylbenzenesulfonate dehydrogenase.	4.62571e-10	0.0849151	0.136964
	EC:1.2.1.78	2-formylbenzoate dehydrogenase.	1.41609e-05	0.0849151	0.136964
	EC:1.2.1.86	geranial dehydrogenase.	1.61226e-06	0.0849151	0.136964
	EC:1.2.1.89	D-glyceraldehyde dehydrogenase (NADP(+)).	5.9975e-05	0.0849151	0.136964
	EC:1.21.3.1	isopenicillin-N synthase.	1.58632e-09	0.0849151	0.136964
	EC:1.3.1.105	2-methylene-furan-3-one reductase.	4.20402e-11	0.0849151	0.136964
	EC:1.3.1.71	Delta(24(24(1)))-sterol reductase.	5.36312e-07	0.0849151	0.136964
	EC:1.3.3.5	bilirubin oxidase.	0.00500133	0.0849151	0.136964
	EC:1.3.7.3	phycoerythrobilin:ferredoxin oxidoreductase.	0.00120194	0.0849151	0.136964
	EC:1.5.1.15	methylenetetrahydrofolate dehydrogenase (NAD(+)).	0.00118787	0.0849151	0.136964
	EC:1.5.1.25	thiomorpholine-carboxylate dehydrogenase.	0.372773	0.0849151	0.136964
	EC:1.5.1.47	dihydromethanopterin reductase [NAD(P)(+)].	1.72324e-05	0.0849151	0.136964
	EC:1.5.1.49	1-pyrroline-2-carboxylate reductase [NAD(P)H].	0.000147132	0.0849151	0.136964
	EC:1.8.3.1	sulfite oxidase.	0.35876	0.0849151	0.136964
	EC:2.1.1.103	phosphoethanolamine N-methyltransferase.	0.0100651	0.0849151	0.136964
	EC:2.1.1.143	24-methylenesterol C-methyltransferase.	1.46866e-05	0.0849151	0.136964
	EC:2.1.1.188	23S rRNA (guanine(748)-N(1))-methyltransferase.	4.14515e-05	0.0849151	0.136964
	EC:2.1.1.204	tRNA (cytosine(38)-C(5))-methyltransferase.	0.00478349	0.0849151	0.136964
	EC:2.1.1.28	phenylethanolamine N-methyltransferase.	8.2053e-06	0.0849151	0.136964
	EC:2.1.1.309	18S rRNA (guanine(1575)-N(7))-methyltransferase.	0.000118011	0.0849151	0.136964
	EC:2.1.1.57	methyltransferase cap1.	6.81573e-07	0.0849151	0.136964
	EC:2.1.1.95	tocopherol C-methyltransferase.	0.00231781	0.0849151	0.136964
	EC:2.1.3.12	decarbamoylnovobiocin carbamoyltransferase.	5.23905e-06	0.0849151	0.136964
	EC:2.3.1.226	carboxymethylproline synthase.	1.83915e-10	0.0849151	0.136964
	EC:2.3.1.42	glycerone-phosphate O-acyltransferase.	4.96608e-05	0.0849151	0.136964
	EC:2.3.1.43	phosphatidylcholine--sterol O-acyltransferase.	2.92936e-08	0.0849151	0.136964
	EC:2.3.1.65	bile acid-CoA:amino acid N-acyltransferase.	0.000160568	0.0849151	0.136964
	EC:2.3.1.88	-	0.00475011	0.0849151	0.136964
	EC:2.3.2.19	ribostamycin:4-(gamma-L-glutamylamino)-(S)-2-hydroxybutanoyl-[BtrI acyl-	1.0114e-05	0.0849151	0.136964
	EC:2.3.2.21	cyclo(L-tyrosyl-L-tyrosyl) synthase.	6.64482e-06	0.0849151	0.136964
	EC:2.3.2.22	cyclo(L-leucyl-L-leucyl) synthase.	5.71332e-07	0.0849151	0.136964
	EC:2.3.2.26	HECT-type E3 ubiquitin transferase.	0.000796074	0.0849151	0.136964
	EC:2.3.2.28	L-allo-isoleucyltransferase.	3.52912e-10	0.0849151	0.136964
	EC:2.4.1.277	10-deoxymethynolide desosaminyltransferase.	4.33452e-06	0.0849151	0.136964
	EC:2.4.1.285	UDP-GlcNAc:ribostamycin N-acetylglucosaminyltransferase.	0	0.0849151	0.136964
	EC:2.4.1.38	beta-N-acetylglucosaminylglycopeptide beta-1,4-galactosyltransferase.	0.000332607	0.0849151	0.136964
	EC:2.4.1.50	procollagen galactosyltransferase.	4.17112e-07	0.0849151	0.136964
	EC:2.4.1.66	procollagen glucosyltransferase.	3.98222e-07	0.0849151	0.136964
	EC:2.4.1.82	galactinol--sucrose galactosyltransferase.	0.00100257	0.0849151	0.136964
	EC:2.4.1.90	N-acetyllactosamine synthase.	0.000332607	0.0849151	0.136964
	EC:2.4.2.36	NAD(+)--diphthamide ADP-ribosyltransferase.	3.39856e-10	0.0849151	0.136964
	EC:2.4.2.49	neamine phosphoribosyltransferase.	1.0114e-05	0.0849151	0.136964
	EC:2.5.1.79	thermospermine synthase.	0.0687803	0.0849151	0.136964
	EC:2.5.1.86	trans,polycis-decaprenyl diphosphate synthase.	3.83238e-07	0.0849151	0.136964
	EC:2.6.1.48	5-aminovalerate transaminase.	1.6733e-06	0.0849151	0.136964
	EC:2.6.1.64	glutamine--phenylpyruvate transaminase.	0.0652061	0.0849151	0.136964
	EC:2.6.1.7	kynurenine--oxoglutarate transaminase.	0.0652061	0.0849151	0.136964
	EC:2.6.99.3	O-ureido-L-serine synthase.	1.18122e-09	0.0849151	0.136964
	EC:2.7.1.119	hygromycin-B 7''-O-kinase.	0.0194283	0.0849151	0.136964
	EC:2.7.1.145	deoxynucleoside kinase.	3.3568e-09	0.0849151	0.136964
	EC:2.7.1.157	N-acetylgalactosamine kinase.	0.153799	0.0849151	0.136964
	EC:2.7.1.179	kanosamine kinase.	0.000434686	0.0849151	0.136964
	EC:2.7.1.46	L-arabinokinase.	0.405022	0.0849151	0.136964
	EC:2.7.1.91	sphingosine kinase.	0.000831458	0.0849151	0.136964
	EC:2.7.11.11	cAMP-dependent protein kinase.	1.52396e-05	0.0849151	0.136964
	EC:2.7.11.16	[G-protein-coupled receptor] kinase.	0	0.0849151	0.136964
	EC:2.7.7.14	ethanolamine-phosphate cytidylyltransferase.	0.000130875	0.0849151	0.136964
	EC:2.7.7.48	RNA-directed RNA polymerase.	1.10815e-08	0.0849151	0.136964
	EC:2.7.7.64	UTP-monosaccharide-1-phosphate uridylyltransferase.	0.00149798	0.0849151	0.136964
	EC:2.7.8.31	undecaprenyl-phosphate glucose phosphotransferase.	2.028e-10	0.0849151	0.136964
	EC:2.7.9.5	phosphoglucan, water dikinase.	0.00506959	0.0849151	0.136964
	EC:2.8.2.30	[heparan sulfate]-glucosamine 3-sulfotransferase 3.	8.15592e-06	0.0849151	0.136964
	EC:3.1.1.13	sterol esterase.	4.06835e-12	0.0849151	0.136964
	EC:3.1.1.15	L-arabinonolactonase.	8.96861e-05	0.0849151	0.136964
	EC:3.1.1.23	acylglycerol lipase.	0.00466089	0.0849151	0.136964
	EC:3.1.25.1	deoxyribonuclease (pyrimidine dimer).	3.37823e-07	0.0849151	0.136964
	EC:3.1.3.21	glycerol-1-phosphatase.	0.0464788	0.0849151	0.136964
	EC:3.1.3.57	inositol-1,4-bisphosphate 1-phosphatase.	0.00375917	0.0849151	0.136964
	EC:3.1.3.79	mannosylfructose-phosphate phosphatase.	0.000144567	0.0849151	0.136964
	EC:3.1.3.88	5''-phosphoribostamycin phosphatase.	1.0114e-05	0.0849151	0.136964
	EC:3.1.30.1	Aspergillus nuclease S1.	0.00275183	0.0849151	0.136964
	EC:3.1.7.8	-	0	0.0849151	0.136964
	EC:3.1.7.9	isotuberculosinol synthase.	0	0.0849151	0.136964
	EC:3.2.1.150	oligoxyloglucan reducing-end-specific cellobiohydrolase.	3.47402e-11	0.0849151	0.136964
	EC:3.2.1.164	galactan endo-1,6-beta-galactosidase.	0.00597864	0.0849151	0.136964
	EC:3.4.11.15	aminopeptidase Y.	5.18101e-06	0.0849151	0.136964
	EC:3.4.14.9	tripeptidyl-peptidase I.	0	0.0849151	0.136964
	EC:3.4.17.1	carboxypeptidase A.	0.0176269	0.0849151	0.136964
	EC:3.4.17.20	carboxypeptidase U.	0	0.0849151	0.136964
	EC:3.4.19.14	leukotriene-C4 hydrolase.	2.54426e-08	0.0849151	0.136964
	EC:3.4.21.35	tissue kallikrein.	4.43918e-11	0.0849151	0.136964
	EC:3.4.21.50	lysyl endopeptidase.	8.29051e-05	0.0849151	0.136964
	EC:3.4.21.61	kexin.	0.0435292	0.0849151	0.136964
	EC:3.4.21.9	enteropeptidase.	9.25832e-08	0.0849151	0.136964
	EC:3.4.22.38	cathepsin K.	3.3568e-09	0.0849151	0.136964
	EC:3.4.24.25	vibriolysin.	0.0130197	0.0849151	0.136964
	EC:3.4.24.77	snapalysin.	4.20339e-05	0.0849151	0.136964
	EC:3.5.1.112	2'-N-acetylparomamine deacetylase.	1.0114e-05	0.0849151	0.136964
	EC:3.5.1.52	peptide-N(4)-(N-acetyl-beta-glucosaminyl)asparagine amidase.	6.67894e-05	0.0849151	0.136964
	EC:3.5.4.21	creatinine deaminase.	2.16597e-06	0.0849151	0.136964
	EC:3.5.99.4	-	6.957e-07	0.0849151	0.136964
	EC:3.6.1.16	CDP-glycerol diphosphatase.	3.57059e-07	0.0849151	0.136964
	EC:3.6.1.19	-	0.336319	0.0849151	0.136964
	EC:3.6.1.53	Mn(2+)-dependent ADP-ribose/CDP-alcohol diphosphatase.	3.57059e-07	0.0849151	0.136964
	EC:3.7.1.8	2,6-dioxo-6-phenylhexa-3-enoate hydrolase.	4.80306e-06	0.0849151	0.136964
	EC:4.1.1.6	cis-aconitate decarboxylase.	0.000181483	0.0849151	0.136964
	EC:4.1.1.61	4-hydroxybenzoate decarboxylase.	4.70826e-06	0.0849151	0.136964
	EC:4.1.2.27	sphinganine-1-phosphate aldolase.	1.57423e-08	0.0849151	0.136964
	EC:4.1.2.56	2-amino-4,5-dihydroxy-6-oxo-7-(phosphonooxy)heptanoate synthase.	3.06413e-05	0.0849151	0.136964
	EC:4.2.1.134	very-long-chain (3R)-3-hydroxyacyl-CoA dehydratase.	3.79259e-09	0.0849151	0.136964
	EC:4.2.1.152	hydroperoxy icosatetraenoate dehydratase.	1.56738e-05	0.0849151	0.136964
	EC:4.2.1.154	tetracenomycin F2 cyclase.	4.66096e-09	0.0849151	0.136964
	EC:4.2.1.57	isohexenylglutaconyl-CoA hydratase.	0.000501	0.0849151	0.136964
	EC:4.2.1.93	ATP-dependent NAD(P)H-hydrate dehydratase.	3.29286e-07	0.0849151	0.136964
	EC:4.2.2.19	chondroitin B lyase.	3.11621e-07	0.0849151	0.136964
	EC:4.2.3.2	ethanolamine-phosphate phospho-lyase.	0.00446877	0.0849151	0.136964
	EC:4.3.1.23	tyrosine ammonia-lyase.	0.000607265	0.0849151	0.136964
	EC:4.4.1.13	cysteine-S-conjugate beta-lyase.	0.0652061	0.0849151	0.136964
	EC:4.4.1.3	dimethylpropiothetin dethiomethylase.	0.00102119	0.0849151	0.136964
	EC:4.99.1.2	alkylmercury lyase.	0.217829	0.0849151	0.136964
	EC:5.1.3.27	dTDP-4-dehydro-6-deoxy-D-glucose 3-epimerase.	6.88137e-10	0.0849151	0.136964
	EC:5.3.3.1	steroid Delta-isomerase.	0.0217569	0.0849151	0.136964
	EC:5.3.99.3	prostaglandin-E synthase.	0.00116037	0.0849151	0.136964
	EC:5.4.4.7	hydroperoxy icosatetraenoate isomerase.	1.56738e-05	0.0849151	0.136964
	EC:5.4.99.37	dammaradiene synthase.	9.70378e-06	0.0849151	0.136964
	EC:5.5.1.13	ent-copalyl diphosphate synthase.	5.47759e-07	0.0849151	0.136964
	EC:5.5.1.24	tocopherol cyclase.	0.0019132	0.0849151	0.136964
	EC:5.99.1.4	2-hydroxychromene-2-carboxylate isomerase.	1.98228e-05	0.0849151	0.136964
	EC:6.3.2.20	indoleacetate--lysine synthetase.	1.54373e-12	0.0849151	0.136964
	EC:6.3.2.42	N-acetylaspartylglutamylglutamate synthase.	0	0.0849151	0.136964
	EC:6.3.2.49	L-alanine--L-anticapsin ligase.	1.46681e-05	0.0849151	0.136964
	EC:1.1.3.43	paromamine 6'-oxidase.	2.31385e-05	0.0849151	0.136964
	EC:1.1.3.44	6'''-hydroxyneomycin C oxidase.	2.31385e-05	0.0849151	0.136964
	EC:1.13.11.61	linolenate 9R-lipoxygenase.	0.00018325	0.0849151	0.136964
	EC:1.13.11.80	(3,5-dihydroxyphenyl)acetyl-CoA 1,2-dioxygenase.	0.000873417	0.0849151	0.136964
	EC:1.14.13.151	-	0.0908357	0.0849151	0.136964
	EC:1.14.13.188	-	5.18972e-07	0.0849151	0.136964
	EC:1.2.1.84	alcohol-forming fatty acyl-CoA reductase.	0.00507508	0.0849151	0.136964
	EC:1.3.1.24	biliverdin reductase.	0.00288444	0.0849151	0.136964
	EC:1.5.99.12	cytokinin dehydrogenase.	7.4134e-05	0.0849151	0.136964
	EC:1.5.99.14	6-hydroxypseudooxynicotine dehydrogenase.	0.00362343	0.0849151	0.136964
	EC:2.1.1.295	2-methyl-6-phytyl-1,4-hydroquinone methyltransferase.	0.0115637	0.0849151	0.136964
	EC:2.1.1.5	betaine--homocysteine S-methyltransferase.	0.282555	0.0849151	0.136964
	EC:2.4.1.269	mannosylglycerate synthase.	0.000211151	0.0849151	0.136964
	EC:2.7.1.164	O-phosphoseryl-tRNA(Sec) kinase.	0.000915224	0.0849151	0.136964
	EC:3.1.22.1	deoxyribonuclease II.	2.20211e-05	0.0849151	0.136964
	EC:3.4.21.71	pancreatic elastase II.	5.53487e-05	0.0849151	0.136964
	EC:3.4.24.37	saccharolysin.	1.23567e-10	0.0849151	0.136964
	EC:3.4.24.83	anthrax lethal factor endopeptidase.	8.64925e-14	0.0849151	0.136964
	EC:3.6.1.29	bis(5'-adenosyl)-triphosphatase.	0.000107086	0.0849151	0.136964
	EC:4.2.1.25	L-arabinonate dehydratase.	2.0112e-06	0.0849151	0.136964
	EC:6.3.4.16	carbamoyl-phosphate synthase (ammonia).	0.000322212	0.0849151	0.136964
	EC:1.1.1.45	L-gulonate 3-dehydrogenase.	2.1626e-10	0.0849151	0.136964
	EC:1.13.11.41	2,4'-dihydroxyacetophenone dioxygenase.	0.00579607	0.0849151	0.136964
	EC:1.14.11.26	deacetoxycephalosporin-C hydroxylase.	2.88308e-14	0.0849151	0.136964
	EC:1.14.13.23	3-hydroxybenzoate 4-monooxygenase.	3.87168e-08	0.0849151	0.136964
	EC:1.14.19.9	tryptophan 7-halogenase.	0.0389469	0.0849151	0.136964
	EC:1.14.20.1	deacetoxycephalosporin-C synthase.	2.88308e-14	0.0849151	0.136964
	EC:1.2.1.80	long-chain acyl-[acyl-carrier-protein] reductase.	0.00218368	0.0849151	0.136964
	EC:1.5.8.3	sarcosine dehydrogenase.	3.15318e-07	0.0849151	0.136964
	EC:2.3.1.230	2-heptyl-4(1H)-quinolone synthase.	4.76327e-09	0.0849151	0.136964
	EC:3.4.24.30	coccolysin.	4.58763e-12	0.0849151	0.136964
	EC:4.1.3.41	3-hydroxy-D-aspartate aldolase.	0.00487868	0.0849151	0.136964
	EC:6.3.2.25	tubulin--tyrosine ligase.	1.47194e-06	0.0849151	0.136964
	EC:1.1.1.178	3-hydroxy-2-methylbutyryl-CoA dehydrogenase.	0.00335787	0.0849151	0.136964
	EC:1.1.1.220	6-pyruvoyltetrahydropterin 2'-reductase.	1.31663e-05	0.0849151	0.136964
	EC:1.1.1.294	chlorophyll(ide) b reductase.	2.63406e-06	0.0849151	0.136964
	EC:1.10.3.1	catechol oxidase.	8.00827e-05	0.0849151	0.136964
	EC:1.13.11.55	sulfur oxygenase/reductase.	0.0114035	0.0849151	0.136964
	EC:1.13.11.9	2,5-dihydroxypyridine 5,6-dioxygenase.	0.161268	0.0849151	0.136964
	EC:1.14.11.27	[histone H3]-dimethyl-L-lysine(36) demethylase.	9.58714e-05	0.0849151	0.136964
	EC:1.14.12.15	terephthalate 1,2-dioxygenase.	1.71488e-05	0.0849151	0.136964
	EC:1.14.13.133	-	0.000149583	0.0849151	0.136964
	EC:1.14.13.90	-	7.82474e-06	0.0849151	0.136964
	EC:1.14.15.9	spheroidene monooxygenase.	5.09177e-05	0.0849151	0.136964
	EC:1.14.18.7	dihydroceramide fatty acyl 2-hydroxylase.	0.000771105	0.0849151	0.136964
	EC:1.21.1.1	iodotyrosine deiodinase.	4.96608e-07	0.0849151	0.136964
	EC:1.3.1.38	trans-2-enoyl-CoA reductase (NADPH).	0.00702321	0.0849151	0.136964
	EC:1.3.1.78	arogenate dehydrogenase (NADP(+)).	0.448338	0.0849151	0.136964
	EC:1.5.1.1	1-piperideine-2-carboxylate/1-pyrroline-2-carboxylate reductase	0.000665288	0.0849151	0.136964
	EC:1.5.1.37	FAD reductase (NADH).	4.89938e-11	0.0849151	0.136964
	EC:1.5.3.7	L-pipecolate oxidase.	0.512033	0.0849151	0.136964
	EC:1.7.2.6	hydroxylamine dehydrogenase.	0.0495698	0.0849151	0.136964
	EC:2.1.1.112	glucuronoxylan 4-O-methyltransferase.	0.000832804	0.0849151	0.136964
	EC:2.1.1.288	aklanonic acid methyltransferase.	0.00050522	0.0849151	0.136964
	EC:2.1.1.305	8-demethyl-8-alpha-L-rhamnosyl tetracenomycin-C 2'-O-methyltransferase.	5.60196e-07	0.0849151	0.136964
	EC:2.1.1.4	acetylserotonin O-methyltransferase.	0.000765354	0.0849151	0.136964
	EC:2.1.1.49	amine N-methyltransferase.	9.35746e-06	0.0849151	0.136964
	EC:2.1.1.96	thioether S-methyltransferase.	9.35746e-06	0.0849151	0.136964
	EC:2.1.4.2	scyllo-inosamine-4-phosphate amidinotransferase.	0.00322396	0.0849151	0.136964
	EC:2.3.1.137	carnitine O-octanoyltransferase.	0	0.0849151	0.136964
	EC:2.3.1.24	sphingosine N-acyltransferase.	4.16057e-09	0.0849151	0.136964
	EC:2.3.1.36	D-amino-acid N-acetyltransferase.	1.61087e-08	0.0849151	0.136964
	EC:2.3.1.85	fatty-acid synthase system.	0	0.0849151	0.136964
	EC:2.4.1.302	L-demethylnoviosyl transferase.	1.01375e-05	0.0849151	0.136964
	EC:2.4.1.303	UDP-Gal:alpha-D-GlcNAc-diphosphoundecaprenol beta-1,3-	1.02317e-06	0.0849151	0.136964
	EC:2.4.2.46	galactan 5-O-arabinofuranosyltransferase.	3.83212e-05	0.0849151	0.136964
	EC:2.7.1.68	1-phosphatidylinositol-4-phosphate 5-kinase.	6.85596e-06	0.0849151	0.136964
	EC:2.7.11.22	cyclin-dependent kinase.	4.58998e-05	0.0849151	0.136964
	EC:3.1.1.72	acetylxylan esterase.	5.47387e-10	0.0849151	0.136964
	EC:3.1.1.74	cutinase.	0.000419914	0.0849151	0.136964
	EC:3.1.3.76	lipid-phosphate phosphatase.	0.0908142	0.0849151	0.136964
	EC:3.1.4.44	glycerophosphoinositol glycerophosphodiesterase.	0	0.0849151	0.136964
	EC:3.3.2.10	soluble epoxide hydrolase.	0.0908142	0.0849151	0.136964
	EC:3.4.21.100	sedolisin.	0.000806671	0.0849151	0.136964
	EC:3.4.23.42	thermopsin.	0.000605557	0.0849151	0.136964
	EC:3.4.24.63	meprin B.	7.82474e-06	0.0849151	0.136964
	EC:3.5.1.102	2-amino-5-formylamino-6-ribosylaminopyrimidin-4(3H)-one 5'-monophosphate	0.000589386	0.0849151	0.136964
	EC:3.6.1.52	diphosphoinositol-polyphosphate diphosphatase.	5.67297e-06	0.0849151	0.136964
	EC:3.6.1.64	inosine diphosphate phosphatase.	3.60964e-06	0.0849151	0.136964
	EC:4.1.2.34	4-(2-carboxyphenyl)-2-oxobut-3-enoate aldolase.	0.00804573	0.0849151	0.136964
	EC:4.1.99.16	geosmin synthase.	0.000785894	0.0849151	0.136964
	EC:4.2.1.135	UDP-N-acetylglucosamine 4,6-dehydratase (configuration-retaining).	0.000396851	0.0849151	0.136964
	EC:4.2.3.22	germacradienol synthase.	0.000785894	0.0849151	0.136964
	EC:4.2.3.37	epi-isozizaene synthase.	2.24818e-07	0.0849151	0.136964
	EC:4.2.3.75	(-)-germacrene D synthase.	0.000785894	0.0849151	0.136964
	EC:5.4.99.42	tRNA pseudouridine(31) synthase.	0.00107732	0.0849151	0.136964
	EC:5.5.1.7	chloromuconate cycloisomerase.	0.00477973	0.0849151	0.136964
	EC:6.4.1.8	acetophenone carboxylase.	0.381624	0.0849151	0.136964
	EC:1.14.12.14	2-aminobenzenesulfonate 2,3-dioxygenase.	0	0.0849151	0.136964
	EC:2.4.2.47	arabinofuranan 3-O-arabinosyltransferase.	0.00424705	0.0849151	0.136964
	EC:4.2.1.138	(+)-caryolan-1-ol synthase.	3.95441e-09	0.0849151	0.136964
	EC:4.2.3.89	(+)-beta-caryophyllene synthase.	3.95441e-09	0.0849151	0.136964
	EC:6.2.1.45	E1 ubiquitin-activating enzyme.	0.000111168	0.0849151	0.136964
	EC:6.3.2.38	N(2)-citryl-N(6)-acetyl-N(6)-hydroxylysine synthase.	0.000521975	0.0849151	0.136964
	EC:6.3.3.6	carbapenam-3-carboxylate synthase.	4.26895e-11	0.0849151	0.136964
	EC:1.1.1.307	D-xylose reductase [NAD(P)H].	0.000765223	0.0849151	0.136964
	EC:2.4.1.175	glucuronosyl-N-acetylgalactosaminyl-proteoglycan 4-beta-N-	0.000448095	0.0849151	0.136964
	EC:2.4.1.226	N-acetylgalactosaminyl-proteoglycan 3-beta-glucuronosyltransferase.	0.000448095	0.0849151	0.136964
	EC:2.8.2.14	bile-salt sulfotransferase.	0.00943993	0.0849151	0.136964
	EC:3.4.21.68	t-plasminogen activator.	9.03558e-11	0.0849151	0.136964
	EC:1.1.1.239	3alpha-(17beta)-hydroxysteroid dehydrogenase (NAD(+)).	0.000124684	0.0849151	0.136964
	EC:1.1.3.37	D-arabinono-1,4-lactone oxidase.	0.00170241	0.0849151	0.136964
	EC:1.14.17.1	dopamine beta-monooxygenase.	6.2233e-08	0.0849151	0.136964
	EC:1.18.1.7	ferredoxin--NAD(P)(+) reductase (naphthalene dioxygenase ferredoxin-	0.0786367	0.0849151	0.136964
	EC:1.6.3.1	NAD(P)H oxidase (H2O2-forming).	0	0.0849151	0.136964
	EC:1.8.4.9	adenylyl-sulfate reductase (glutathione).	3.23584e-05	0.0849151	0.136964
	EC:2.1.1.243	5-guanidino-2-oxopentanoate (3R)-methyltransferase.	8.00493e-05	0.0849151	0.136964
	EC:2.1.1.6	catechol O-methyltransferase.	0.00059417	0.0849151	0.136964
	EC:2.3.1.228	isovaleryl-homoserine lactone synthase.	1.15503e-05	0.0849151	0.136964
	EC:2.3.1.229	4-coumaroyl-homoserine lactone synthase.	1.15503e-05	0.0849151	0.136964
	EC:2.7.3.2	creatine kinase.	0.000730259	0.0849151	0.136964
	EC:2.7.3.3	arginine kinase.	0.000724206	0.0849151	0.136964
	EC:2.9.1.2	O-phospho-L-seryl-tRNA(Sec):L-selenocysteinyl-tRNA synthase.	0.000915169	0.0849151	0.136964
	EC:3.1.1.27	4-pyridoxolactonase.	0.000706693	0.0849151	0.136964
	EC:4.2.1.92	hydroperoxide dehydratase.	7.776e-12	0.0849151	0.136964
	EC:5.1.3.24	N-acetylneuraminate epimerase.	0.000103907	0.0849151	0.136964
	EC:6.2.1.31	2-furoate--CoA ligase.	0.000728059	0.0849151	0.136964
	EC:1.1.1.116	D-arabinose 1-dehydrogenase (NAD(+)).	3.2778e-10	0.0849151	0.136964
	EC:1.1.1.170	3beta-hydroxysteroid-4alpha-carboxylate 3-dehydrogenase	0.0435165	0.0849151	0.136964
	EC:1.1.1.184	carbonyl reductase (NADPH).	6.13467e-05	0.0849151	0.136964
	EC:1.1.1.288	xanthoxin dehydrogenase.	1.17769e-07	0.0849151	0.136964
	EC:1.1.1.298	3-hydroxypropionate dehydrogenase (NADP(+)).	0.0255717	0.0849151	0.136964
	EC:1.1.1.327	5-exo-hydroxycamphor dehydrogenase.	5.75735e-08	0.0849151	0.136964
	EC:1.1.1.340	1-deoxy-11beta-hydroxypentalenate dehydrogenase.	2.58008e-07	0.0849151	0.136964
	EC:1.1.1.362	aklaviketone reductase.	7.9489e-07	0.0849151	0.136964
	EC:1.1.3.20	long-chain-alcohol oxidase.	0	0.0849151	0.136964
	EC:1.1.99.2	L-2-hydroxyglutarate dehydrogenase.	0.578192	0.0849151	0.136964
	EC:1.12.98.2	5,10-methenyltetrahydromethanopterin hydrogenase.	0.00126021	0.0849151	0.136964
	EC:1.13.11.52	indoleamine 2,3-dioxygenase.	0.0715181	0.0849151	0.136964
	EC:1.13.11.71	carotenoid-9',10'-cleaving dioxygenase.	1.00921e-07	0.0849151	0.136964
	EC:1.13.11.72	2-hydroxyethylphosphonate dioxygenase.	2.9044e-05	0.0849151	0.136964
	EC:1.13.11.73	methylphosphonate synthase.	5.61365e-07	0.0849151	0.136964
	EC:1.14.11.23	-	6.38941e-10	0.0849151	0.136964
	EC:1.14.11.42	tRNA(Phe) (7-(3-amino-3-carboxypropyl)wyosine(37)-C(2))-hydroxylase.	2.71234e-12	0.0849151	0.136964
	EC:1.14.12.12	naphthalene 1,2-dioxygenase.	2.74296e-06	0.0849151	0.136964
	EC:1.14.13.10	2,6-dihydroxypyridine 3-monooxygenase.	0.0972738	0.0849151	0.136964
	EC:1.14.13.107	limonene 1,2-monooxygenase.	0.114483	0.0849151	0.136964
	EC:1.14.13.168	indole-3-pyruvate monooxygenase.	6.94773e-07	0.0849151	0.136964
	EC:1.14.13.170	pentalenolactone D synthase.	2.57235e-07	0.0849151	0.136964
	EC:1.14.13.171	neopentalenolactone D synthase.	2.57235e-07	0.0849151	0.136964
	EC:1.14.13.180	aklavinone 12-hydroxylase.	8.72414e-06	0.0849151	0.136964
	EC:1.14.13.181	13-deoxydaunorubicin hydroxylase.	3.39977e-08	0.0849151	0.136964
	EC:1.14.13.186	-	1.41399e-12	0.0849151	0.136964
	EC:1.14.13.38	anhydrotetracycline 6-monooxygenase.	6.28815e-07	0.0849151	0.136964
	EC:1.14.13.50	pentachlorophenol monooxygenase.	0.000545287	0.0849151	0.136964
	EC:1.14.14.13	4-(gamma-L-glutamylamino)butanoyl-[BtrI acyl-carrier protein]	1.05329e-05	0.0849151	0.136964
	EC:1.14.19.4	acyl-lipid (11-3)-desaturase.	1.03243e-08	0.0849151	0.136964
	EC:1.17.1.3	leucoanthocyanidin reductase.	6.38941e-10	0.0849151	0.136964
	EC:1.17.5.1	phenylacetyl-CoA dehydrogenase.	6.97916e-07	0.0849151	0.136964
	EC:1.2.1.50	long-chain-fatty-acyl-CoA reductase.	0.000623609	0.0849151	0.136964
	EC:1.2.1.83	3-succinoylsemialdehyde-pyridine dehydrogenase.	4.99536e-08	0.0849151	0.136964
	EC:1.3.1.49	cis-3,4-dihydrophenanthrene-3,4-diol dehydrogenase.	0.0287546	0.0849151	0.136964
	EC:1.3.1.58	2,3-dihydroxy-2,3-dihydro-p-cumate dehydrogenase.	0.000101244	0.0849151	0.136964
	EC:1.3.8.10	cyclohex-1-ene-1-carbonyl-CoA dehydrogenase.	0.000308943	0.0849151	0.136964
	EC:1.4.99.5	glycine dehydrogenase (cyanide-forming).	1.8904e-06	0.0849151	0.136964
	EC:1.5.1.19	D-nopaline dehydrogenase.	0	0.0849151	0.136964
	EC:1.5.99.13	D-proline dehydrogenase.	6.35374e-05	0.0849151	0.136964
	EC:1.6.2.4	NADPH--hemoprotein reductase.	0.350275	0.0849151	0.136964
	EC:1.8.4.14	L-methionine (R)-S-oxide reductase.	2.58882e-05	0.0849151	0.136964
	EC:1.8.98.2	sulfiredoxin.	3.5952e-10	0.0849151	0.136964
	EC:2.1.1.1	nicotinamide N-methyltransferase.	3.70209e-05	0.0849151	0.136964
	EC:2.1.1.161	dimethylglycine N-methyltransferase.	1.56784e-05	0.0849151	0.136964
	EC:2.1.1.22	carnosine N-methyltransferase.	4.76327e-09	0.0849151	0.136964
	EC:2.3.1.102	N(6)-hydroxylysine O-acetyltransferase.	0.000142435	0.0849151	0.136964
	EC:2.3.1.111	mycocerosate synthase.	3.02857e-05	0.0849151	0.136964
	EC:2.3.1.122	trehalose O-mycolyltransferase.	1.04313e-05	0.0849151	0.136964
	EC:2.3.1.133	shikimate O-hydroxycinnamoyltransferase.	9.71706e-08	0.0849151	0.136964
	EC:2.3.2.15	glutathione gamma-glutamylcysteinyltransferase.	8.68105e-05	0.0849151	0.136964
	EC:2.4.1.141	N-acetylglucosaminyldiphosphodolichol N-acetylglucosaminyltransferase.	0.000337683	0.0849151	0.136964
	EC:2.4.1.16	chitin synthase.	0	0.0849151	0.136964
	EC:2.4.1.213	glucosylglycerol-phosphate synthase.	0.0784911	0.0849151	0.136964
	EC:2.4.1.316	tylactone mycaminosyltransferase.	6.8796e-07	0.0849151	0.136964
	EC:2.4.1.318	demethyllactenocin mycarosyltransferase.	3.79887e-07	0.0849151	0.136964
	EC:2.4.1.327	aclacinomycin-T 2-deoxy-L-fucose transferase.	9.67321e-06	0.0849151	0.136964
	EC:2.4.1.34	1,3-beta-glucan synthase.	0	0.0849151	0.136964
	EC:2.4.99.19	undecaprenyl-diphosphooligosaccharide--protein glycotransferase.	0.000829216	0.0849151	0.136964
	EC:2.5.1.117	homogentisate solanesyltransferase.	9.2255e-08	0.0849151	0.136964
	EC:2.5.1.38	isonocardicin synthase.	2.943e-07	0.0849151	0.136964
	EC:2.5.1.66	N(2)-(2-carboxyethyl)arginine synthase.	9.5042e-09	0.0849151	0.136964
	EC:2.5.1.87	ditrans,polycis-polyprenyl diphosphate synthase [(2E,6E)-farnesyl	0.0263597	0.0849151	0.136964
	EC:2.7.1.174	diacylglycerol kinase (CTP).	0.000502003	0.0849151	0.136964
	EC:2.7.1.185	mevalonate 3-kinase.	9.30529e-06	0.0849151	0.136964
	EC:2.7.1.186	mevalonate-3-phosphate 5-kinase.	9.30529e-06	0.0849151	0.136964
	EC:2.7.1.41	glucose-1-phosphate phosphodismutase.	0	0.0849151	0.136964
	EC:2.7.8.38	archaetidylserine synthase.	0.000933514	0.0849151	0.136964
	EC:2.8.2.20	protein-tyrosine sulfotransferase.	6.09502e-06	0.0849151	0.136964
	EC:2.8.2.4	estrone sulfotransferase.	8.36257e-05	0.0849151	0.136964
	EC:3.1.1.93	mycophenolic acid acyl-glucuronide esterase.	7.30236e-05	0.0849151	0.136964
	EC:3.1.2.25	phenylacetyl-CoA hydrolase.	6.97916e-07	0.0849151	0.136964
	EC:3.1.3.39	streptomycin-6-phosphatase.	0.00970608	0.0849151	0.136964
	EC:3.1.3.64	phosphatidylinositol-3-phosphatase.	3.82955e-06	0.0849151	0.136964
	EC:3.1.3.74	pyridoxal phosphatase.	7.32566e-09	0.0849151	0.136964
	EC:3.1.3.95	phosphatidylinositol-3,5-bisphosphate 3-phosphatase.	3.82955e-06	0.0849151	0.136964
	EC:3.1.4.11	phosphoinositide phospholipase C.	1.44154e-14	0.0849151	0.136964
	EC:3.2.1.67	galacturonan 1,4-alpha-galacturonidase.	0.000703408	0.0849151	0.136964
	EC:3.4.11.24	aminopeptidase S.	5.75419e-05	0.0849151	0.136964
	EC:3.4.14.1	dipeptidyl-peptidase I.	0	0.0849151	0.136964
	EC:3.4.21.1	chymotrypsin.	2.91137e-11	0.0849151	0.136964
	EC:3.4.21.36	pancreatic elastase.	4.59488e-06	0.0849151	0.136964
	EC:3.4.21.41	complement subcomponent C1r.	6.31319e-09	0.0849151	0.136964
	EC:3.4.21.42	complement subcomponent C1s.	0	0.0849151	0.136964
	EC:3.4.23.1	pepsin A.	4.79419e-09	0.0849151	0.136964
	EC:3.4.23.4	chymosin.	4.79419e-09	0.0849151	0.136964
	EC:3.4.24.11	neprilysin.	0.000475179	0.0849151	0.136964
	EC:3.4.24.21	astacin.	5.87732e-06	0.0849151	0.136964
	EC:3.4.24.34	neutrophil collagenase.	0	0.0849151	0.136964
	EC:3.5.1.106	N-formylmaleamate deformylase.	0.0636369	0.0849151	0.136964
	EC:3.5.1.107	maleamate amidohydrolase.	0.164306	0.0849151	0.136964
	EC:3.5.1.29	2-(acetamidomethylene)succinate hydrolase.	7.57084e-07	0.0849151	0.136964
	EC:3.5.1.89	N-acetylglucosaminylphosphatidylinositol deacetylase.	0.000107218	0.0849151	0.136964
	EC:3.5.3.22	proclavaminate amidinohydrolase.	5.95596e-05	0.0849151	0.136964
	EC:3.6.1.21	ADP-sugar diphosphatase.	0.0067495	0.0849151	0.136964
	EC:3.6.1.62	5'-(N(7)-methylguanosine 5'-triphospho)-[mRNA] hydrolase.	7.65533e-06	0.0849151	0.136964
	EC:3.7.1.13	2-hydroxy-6-oxo-6-(2-aminophenyl)hexa-2,4-dienoate hydrolase.	9.45447e-08	0.0849151	0.136964
	EC:4.1.1.94	ethylmalonyl-CoA decarboxylase.	0.000667986	0.0849151	0.136964
	EC:4.1.2.51	2-dehydro-3-deoxy-D-gluconate aldolase.	9.77941e-05	0.0849151	0.136964
	EC:4.2.1.56	itaconyl-CoA hydratase.	0.173725	0.0849151	0.136964
	EC:4.2.1.66	cyanide hydratase.	1.03243e-08	0.0849151	0.136964
	EC:4.2.3.96	avermitilol synthase.	3.95191e-05	0.0849151	0.136964
	EC:4.99.1.5	-	0.000393129	0.0849151	0.136964
	EC:5.1.1.19	O-ureido-serine racemase.	6.93821e-10	0.0849151	0.136964
	EC:5.5.1.9	cycloeucalenol cycloisomerase.	8.6161e-05	0.0849151	0.136964
	EC:6.2.1.19	long-chain-fatty-acid--protein ligase.	0.000625868	0.0849151	0.136964
	EC:6.2.1.4	succinate--CoA ligase (GDP-forming).	0.0038294	0.0849151	0.136964
	EC:6.3.1.15	8-demethylnovobiocic acid synthase.	3.62747e-09	0.0849151	0.136964
	EC:6.3.1.17	beta-citrylglutamate synthase.	1.02627e-08	0.0849151	0.136964
	EC:6.3.2.39	aerobactin synthase.	0.000905452	0.0849151	0.136964
	EC:6.3.2.41	N-acetylaspartylglutamate synthase.	1.02627e-08	0.0849151	0.136964
	EC:6.3.4.10	biotin--[propionyl-CoA-carboxylase (ATP-hydrolyzing)] ligase.	0.000886561	0.0849151	0.136964
	EC:6.3.4.11	biotin--[methylcrotonoyl-CoA-carboxylase] ligase.	0.000886561	0.0849151	0.136964
	EC:6.3.4.9	biotin--[methylmalonyl-CoA-carboxytransferase] ligase.	0.000886561	0.0849151	0.136964
	EC:1.1.1.234	flavanone 4-reductase.	7.1306e-07	0.0849151	0.136964
	EC:1.10.3.2	laccase.	1.39028e-08	0.0849151	0.136964
	EC:1.3.1.6	fumarate reductase (NADH).	0.0653994	0.0849151	0.136964
	EC:2.1.1.254	erythromycin 3''-O-methyltransferase.	5.84881e-07	0.0849151	0.136964
	EC:2.2.1.8	fluorothreonine transaldolase.	2.94732e-06	0.0849151	0.136964
	EC:2.3.1.225	protein S-acyltransferase.	4.29966e-07	0.0849151	0.136964
	EC:2.4.1.132	GDP-Man:Man1GlcNAc2-PP-dolichol alpha-1,3-mannosyltransferase.	3.76427e-05	0.0849151	0.136964
	EC:2.4.1.198	phosphatidylinositol N-acetylglucosaminyltransferase.	8.87253e-12	0.0849151	0.136964
	EC:2.4.1.257	GDP-Man:Man2GlcNAc2-PP-dolichol alpha-1,6-mannosyltransferase.	3.76427e-05	0.0849151	0.136964
	EC:3.4.22.1	cathepsin B.	3.76427e-05	0.0849151	0.136964
	EC:3.5.2.12	6-aminohexanoate-cyclic-dimer hydrolase.	6.7895e-06	0.0849151	0.136964
	EC:1.1.1.218	morphine 6-dehydrogenase.	0	0.0849151	0.136964
	EC:1.11.1.20	prostamide/prostaglandin F2alpha synthase.	7.30618e-06	0.0849151	0.136964
	EC:1.14.11.36	pentalenolactone F synthase.	0.000592354	0.0849151	0.136964
	EC:1.14.15.13	pulcherriminic acid synthase.	0.000761806	0.0849151	0.136964
	EC:1.14.21.7	-	9.08144e-07	0.0849151	0.136964
	EC:1.3.1.21	7-dehydrocholesterol reductase.	0.000919101	0.0849151	0.136964
	EC:1.3.1.70	Delta(14)-sterol reductase.	0.067834	0.0849151	0.136964
	EC:1.3.1.93	very-long-chain enoyl-CoA reductase.	5.63758e-05	0.0849151	0.136964
	EC:1.4.3.1	D-aspartate oxidase.	0	0.0849151	0.136964
	EC:1.5.1.45	FAD reductase [NAD(P)H].	0.000823508	0.0849151	0.136964
	EC:1.5.1.6	formyltetrahydrofolate dehydrogenase.	1.0142e-08	0.0849151	0.136964
	EC:1.5.1.8	saccharopine dehydrogenase (NADP(+), L-lysine-forming).	0.032286	0.0849151	0.136964
	EC:2.1.1.12	methionine S-methyltransferase.	8.86288e-05	0.0849151	0.136964
	EC:2.1.1.2	guanidinoacetate N-methyltransferase.	3.65862e-06	0.0849151	0.136964
	EC:2.1.1.268	tRNA(Thr) (cytosine(32)-N(3))-methyltransferase.	0.000145609	0.0849151	0.136964
	EC:2.3.1.165	6-methylsalicylic acid synthase.	8.43919e-05	0.0849151	0.136964
	EC:2.3.1.59	gentamicin 2'-N-acetyltransferase.	0.00723415	0.0849151	0.136964
	EC:2.4.1.115	anthocyanidin 3-O-glucosyltransferase.	0	0.0849151	0.136964
	EC:2.4.1.242	NDP-glucose--starch glucosyltransferase.	9.17739e-06	0.0849151	0.136964
	EC:2.4.1.251	GlcA-beta-(1->2)-D-Man-alpha-(1->3)-D-Glc-beta-(1->4)-D-Glc-alpha-1-	0.0004073	0.0849151	0.136964
	EC:2.4.1.326	aklavinone 7-L-rhodosaminyltransferase.	1.05434e-07	0.0849151	0.136964
	EC:2.7.1.178	2-dehydro-3-deoxyglucono/galactono-kinase.	0.0105293	0.0849151	0.136964
	EC:2.7.11.17	calcium/calmodulin-dependent protein kinase.	0.0415593	0.0849151	0.136964
	EC:2.7.8.17	UDP-N-acetylglucosamine--lysosomal-enzyme	6.48196e-07	0.0849151	0.136964
	EC:2.8.2.2	alcohol sulfotransferase.	1.04981e-06	0.0849151	0.136964
	EC:2.8.2.23	[heparan sulfate]-glucosamine 3-sulfotransferase 1.	8.40881e-06	0.0849151	0.136964
	EC:3.1.13.4	poly(A)-specific ribonuclease.	8.58551e-07	0.0849151	0.136964
	EC:3.1.4.50	glycosylphosphatidylinositol phospholipase D.	0.000120833	0.0849151	0.136964
	EC:3.2.1.151	xyloglucan-specific endo-beta-1,4-glucanase.	9.37336e-07	0.0849151	0.136964
	EC:3.2.1.155	xyloglucan-specific endo-processive beta-1,4-glucanase.	9.24765e-12	0.0849151	0.136964
	EC:3.2.1.185	non-reducing end beta-L-arabinofuranosidase.	3.0807e-09	0.0849151	0.136964
	EC:3.2.1.6	endo-1,3(4)-beta-glucanase.	8.92726e-05	0.0849151	0.136964
	EC:3.2.1.68	isoamylase.	0.00759671	0.0849151	0.136964
	EC:3.2.2.16	methylthioadenosine nucleosidase.	8.97008e-05	0.0849151	0.136964
	EC:3.4.14.10	tripeptidyl-peptidase II.	0.000570677	0.0849151	0.136964
	EC:3.4.16.5	carboxypeptidase C.	9.89832e-08	0.0849151	0.136964
	EC:3.4.16.6	carboxypeptidase D.	8.98259e-09	0.0849151	0.136964
	EC:3.4.21.110	C5a peptidase.	0	0.0849151	0.136964
	EC:3.4.21.46	complement factor D.	0	0.0849151	0.136964
	EC:3.4.24.20	peptidyl-Lys metalloendopeptidase.	0.00685674	0.0849151	0.136964
	EC:3.4.24.64	mitochondrial processing peptidase.	1.16677e-09	0.0849151	0.136964
	EC:3.5.1.31	formylmethionine deformylase.	1.00559e-09	0.0849151	0.136964
	EC:3.5.1.98	histone deacetylase.	0.0087057	0.0849151	0.136964
	EC:3.5.4.35	tRNA(cytosine(8)) deaminase.	0.000703008	0.0849151	0.136964
	EC:3.5.4.6	AMP deaminase.	0	0.0849151	0.136964
	EC:3.5.5.4	cyanoalanine nitrilase.	7.37785e-08	0.0849151	0.136964
	EC:4.1.2.45	trans-o-hydroxybenzylidenepyruvate hydratase-aldolase.	0.00059383	0.0849151	0.136964
	EC:4.2.1.43	2-dehydro-3-deoxy-L-arabinonate dehydratase.	2.68257e-07	0.0849151	0.136964
	EC:4.2.1.65	3-cyanoalanine hydratase.	7.37785e-08	0.0849151	0.136964
	EC:4.2.3.118	2-methylisoborneol synthase.	3.23687e-05	0.0849151	0.136964
	EC:5.1.3.17	heparosan-N-sulfate-glucuronate 5-epimerase.	9.22406e-08	0.0849151	0.136964
	EC:5.3.99.7	styrene-oxide isomerase.	6.02662e-07	0.0849151	0.136964
	EC:5.4.2.3	phosphoacetylglucosamine mutase.	0.000846236	0.0849151	0.136964
	EC:5.5.1.18	lycopene epsilon-cyclase.	6.35272e-07	0.0849151	0.136964
	EC:2.4.1.256	dolichyl-P-Glc:Glc2Man9GlcNAc2-PP-dolichol alpha-1,2-glucosyltransferase.	2.80189e-06	0.0849151	0.136964
	EC:3.4.21.2	chymotrypsin C.	0	0.0849151	0.136964
	EC:3.4.23.3	gastricsin.	5.62577e-09	0.0849151	0.136964
	EC:3.4.24.80	membrane-type matrix metalloproteinase-1.	3.17387e-07	0.0849151	0.136964
	EC:1.1.1.344	dTDP-6-deoxy-L-talose 4-dehydrogenase [NAD(P)(+)].	7.77023e-06	0.0849151	0.136964
	EC:1.10.3.11	ubiquinol oxidase (non-electrogenic).	0.000622487	0.0849151	0.136964
	EC:1.14.12.22	carbazole 1,9a-dioxygenase.	5.98777e-05	0.0849151	0.136964
	EC:1.14.13.185	-	9.31593e-06	0.0849151	0.136964
	EC:1.14.17.3	peptidylglycine monooxygenase.	8.19778e-05	0.0849151	0.136964
	EC:1.16.8.1	-	8.54019e-06	0.0849151	0.136964
	EC:1.3.1.53	(3S,4R)-3,4-dihydroxycyclohexa-1,5-diene-1,4-dicarboxylate dehydrogenase.	6.8525e-09	0.0849151	0.136964
	EC:1.3.1.72	Delta(24)-sterol reductase.	0.00089428	0.0849151	0.136964
	EC:1.4.3.2	L-amino-acid oxidase.	2.71851e-07	0.0849151	0.136964
	EC:2.1.1.43	-	0.00674758	0.0849151	0.136964
	EC:2.1.3.9	N-acetylornithine carbamoyltransferase.	0.610049	0.0849151	0.136964
	EC:2.3.1.21	carnitine O-palmitoyltransferase.	7.73457e-07	0.0849151	0.136964
	EC:2.4.1.117	dolichyl-phosphate beta-glucosyltransferase.	0.496189	0.0849151	0.136964
	EC:2.4.1.133	xylosylprotein 4-beta-galactosyltransferase.	9.77778e-05	0.0849151	0.136964
	EC:2.4.1.276	zeaxanthin glucosyltransferase.	1.03176e-06	0.0849151	0.136964
	EC:2.4.1.321	cellobionic acid phosphorylase.	0.000907557	0.0849151	0.136964
	EC:2.4.2.26	protein xylosyltransferase.	7.49282e-06	0.0849151	0.136964
	EC:2.6.1.40	(R)-3-amino-2-methylpropionate--pyruvate transaminase.	0.000806763	0.0849151	0.136964
	EC:2.7.13.1	protein-histidine pros-kinase.	0.00767702	0.0849151	0.136964
	EC:2.8.2.5	chondroitin 4-sulfotransferase.	3.04422e-12	0.0849151	0.136964
	EC:3.1.4.12	sphingomyelin phosphodiesterase.	0.00312171	0.0849151	0.136964
	EC:3.2.1.101	mannan endo-1,6-alpha-mannosidase.	0	0.0849151	0.136964
	EC:3.3.2.13	chorismatase.	5.67492e-07	0.0849151	0.136964
	EC:3.5.1.56	N,N-dimethylformamidase.	0.0975326	0.0849151	0.136964
	EC:4.2.1.107	3alpha,7alpha,12alpha-trihydroxy-5beta-cholest-24-enoyl-CoA hydratase.	0.0920561	0.0849151	0.136964
	EC:4.3.3.2	strictosidine synthase.	0.000944616	0.0849151	0.136964
	EC:1.13.11.66	hydroquinone 1,2-dioxygenase.	8.58343e-09	0.0849151	0.136964
	EC:1.14.13.182	2-heptyl-3-hydroxy-4(1H)-quinolone synthase.	0	0.0849151	0.136964
	EC:3.5.3.25	N(omega)-hydroxy-L-arginine amidinohydrolase.	0.000834447	0.0849151	0.136964
	EC:4.3.1.30	dTDP-4-amino-4,6-dideoxy-D-glucose ammonia-lyase.	7.71424e-07	0.0849151	0.136964
	EC:1.3.1.74	2-alkenal reductase [NAD(P)(+)].	0.908104	0.132867	0.202534
	EC:2.7.7.46	gentamicin 2''-nucleotidyltransferase.	9.99267e-06	0.132867	0.202534
	EC:1.1.1.243	carveol dehydrogenase.	23.1891	0.139527	0.20703
	EC:1.1.1.144	perillyl-alcohol dehydrogenase.	21.1214	0.139527	0.20703
	EC:1.14.13.48	-	21.1214	0.139527	0.20703
	EC:1.14.13.49	-	21.1214	0.139527	0.20703
	EC:4.2.1.45	CDP-glucose 4,6-dehydratase.	0.815504	0.00799201	0.0609443
	EC:5.1.1.4	proline racemase.	0.382641	0.141858	0.20703
	EC:5.1.3.6	UDP-glucuronate 4-epimerase.	1.03228	0.01998	0.10193
	EC:5.4.99.58	methylornithine synthase.	2.17456	0.002664	0.0410595
	EC:3.2.1.28	alpha,alpha-trehalase.	1.03588	0.141858	0.20703
	EC:2.1.2.10	aminomethyltransferase.	0.418916	0.042624	0.136964
	EC:2.1.1.234	dTDP-3-amino-3,4,6-trideoxy-alpha-D-glucopyranose	0.0983346	0.132867	0.202534
	EC:3.6.3.54	-	0.200357	0.228438	0.315524
	EC:6.4.1.1	pyruvate carboxylase.	0.649573	0.029304	0.127028
	EC:1.3.3.4	protoporphyrinogen oxidase.	1.57069	0.029304	0.127028
	EC:3.2.1.58	glucan 1,3-beta-glucosidase.	-1.01957	0.0812521	0.136964
	EC:1.4.3.21	primary-amine oxidase.	0.312842	0.118881	0.182648
	EC:3.4.19.5	beta-aspartyl-peptidase.	5.26517	0.000666001	0.020209
	EC:1.2.1.90	glyceraldehyde-3-phosphate dehydrogenase [NAD(P)(+)].	0.306436	0.132867	0.202534
	EC:2.1.1.179	16S rRNA (guanine(1405)-N(7))-methyltransferase.	0.268585	0.132867	0.202534
	EC:6.2.1.27	4-hydroxybenzoate--CoA ligase.	0.04621	0.042957	0.136964
	EC:4.2.1.148	2-methylfumaryl-CoA hydratase.	0.222998	0.042957	0.136964
	EC:3.6.3.41	-	2.11306	0.000666001	0.020209
	EC:3.1.27.1	-	0.0176333	0.042957	0.136964
	EC:1.14.13.25	methane monooxygenase (soluble).	0.00212564	0.042957	0.136964
	EC:3.2.2.23	DNA-formamidopyrimidine glycosylase.	0.185425	0.0812521	0.136964
	EC:3.5.5.7	aliphatic nitrilase.	1.71081	0.282384	0.380123
	EC:5.1.3.7	UDP-N-acetylglucosamine 4-epimerase.	0.822711	0.042624	0.136964
	EC:4.1.1.55	4,5-dihydroxyphthalate decarboxylase.	1.23982	0.282384	0.380123
	EC:1.2.1.77	3,4-dehydroadipyl-CoA semialdehyde dehydrogenase (NADP(+)).	0.00421879	0.042957	0.136964
	EC:3.5.3.15	protein-arginine deiminase.	0.00521596	0.042957	0.136964
	EC:2.6.1.30	pyridoxamine--pyruvate transaminase.	0.0119953	0.042957	0.136964
	EC:4.2.1.7	altronate dehydratase.	0.60635	0.042624	0.136964
	EC:3.4.23.36	signal peptidase II.	0.193868	0.141858	0.20703
	EC:3.4.24.27	thermolysin.	0.0418818	0.149184	0.217395
	EC:1.4.9.1	methylamine dehydrogenase (amicyanin).	0.017447	0.042957	0.136964
	EC:2.6.1.36	L-lysine 6-transaminase.	2.80326	0.228438	0.315524
	EC:1.1.1.65	pyridoxine 4-dehydrogenase.	0.00662159	0.042957	0.136964
	EC:5.3.1.12	glucuronate isomerase.	0.292109	0.01998	0.10193
	EC:1.1.3.47	5-(hydroxymethyl)furfural oxidase.	0.00903018	0.042957	0.136964
	EC:2.1.1.210	demethylspheroidene O-methyltransferase.	0.00364782	0.042957	0.136964
	EC:2.1.1.269	dimethylsulfoniopropionate demethylase.	0.000534313	0.042957	0.136964
	EC:3.1.4.4	phospholipase D.	0.000718196	0.042957	0.136964
	EC:1.5.1.20	methylenetetrahydrofolate reductase [NAD(P)H].	0.294377	0.141858	0.20703
	EC:5.3.2.1	phenylpyruvate tautomerase.	0.000769862	0.042957	0.136964
	EC:1.3.99.27	1-hydroxycarotenoid 3,4-desaturase.	0.00147351	0.042957	0.136964
	EC:3.1.1.75	poly(3-hydroxybutyrate) depolymerase.	0.00355713	0.042957	0.136964
	EC:1.14.12.7	phthalate 4,5-dioxygenase.	2.22437e-05	0.042957	0.136964
	EC:4.4.1.22	S-(hydroxymethyl)glutathione synthase.	0.000579383	0.042957	0.136964
	EC:2.3.1.37	5-aminolevulinate synthase.	0.00303108	0.042957	0.136964
	EC:1.11.1.9	glutathione peroxidase.	0.222708	0.141858	0.20703
	EC:2.7.1.87	streptomycin 3''-kinase.	6.99045e-05	0.042957	0.136964
	EC:1.14.11.16	peptide-aspartate beta-dioxygenase.	3.08601	0.0586081	0.136964
	EC:1.3.1.62	pimeloyl-CoA dehydrogenase.	8.50968e-08	0.042957	0.136964
	EC:1.10.3.3	L-ascorbate oxidase.	5.23878e-06	0.042957	0.136964
	EC:2.4.1.241	digalactosyldiacylglycerol synthase.	1.55951e-07	0.042957	0.136964
	EC:1.3.1.42	12-oxophytodienoate reductase.	2.64864e-08	0.042957	0.136964
	EC:4.2.1.104	cyanase.	1.92683	0.341325	0.448639
	EC:2.1.1.222	2-polyprenyl-6-hydroxyphenol methylase.	0.898564	0.042624	0.136964
	EC:2.1.1.64	3-demethylubiquinol 3-O-methyltransferase.	0.898564	0.042624	0.136964
	EC:4.1.1.79	sulfopyruvate decarboxylase.	0.836351	0.132867	0.202534
	EC:2.7.7.15	choline-phosphate cytidylyltransferase.	-0.502283	0.228438	0.315524
	EC:2.3.1.48	histone acetyltransferase.	-1.97577	0.107892	0.166555
	EC:1.5.1.36	flavin reductase (NADH).	0.660885	0.118881	0.182648
	EC:2.3.3.1	citrate (Si)-synthase.	-0.470086	0.107892	0.166555
	EC:1.2.7.3	2-oxoglutarate synthase.	0.663865	0.141858	0.20703
	EC:4.1.1.21	phosphoribosylaminoimidazole carboxylase.	0.226262	0.0815851	0.136964
	EC:3.6.1.58	8-oxo-dGDP phosphatase.	-8.50794	0.042624	0.136964
	EC:2.1.1.250	[trimethylamine--corrinoid protein] Co-methyltransferase.	1.53394	0.00799201	0.0609443
	EC:2.7.7.33	glucose-1-phosphate cytidylyltransferase.	0.573828	0.029304	0.127028
	EC:5.1.2.2	mandelate racemase.	-2.6348	0.029304	0.127028
	EC:2.8.1.10	thiazole synthase.	0.557391	0.181152	0.256163
	EC:4.1.3.16	4-hydroxy-2-oxoglutarate aldolase.	0.863163	0.01998	0.10193
	EC:1.13.11.53	acireductone dioxygenase (Ni(2+)-requiring).	4.30122	0.0586081	0.136964
	EC:1.13.11.54	acireductone dioxygenase (Fe(2+)-requiring).	4.30122	0.0586081	0.136964
	EC:4.2.1.109	methylthioribulose 1-phosphate dehydratase.	4.29219	0.0586081	0.136964
	EC:2.5.1.105	7,8-dihydropterin-6-yl-methyl-4-(beta-D-ribofuranosyl)aminobenzene	0.671807	0.141858	0.20703
	EC:1.21.4.4	betaine reductase.	1.10827	0.029304	0.127028
	EC:1.13.11.16	3-carboxyethylcatechol 2,3-dioxygenase.	0.476114	0.118881	0.182648
	EC:2.3.3.15	sulfoacetaldehyde acetyltransferase.	1.92756	0.004662	0.0510542
	EC:3.4.17.11	glutamate carboxypeptidase.	1.07232	0.002664	0.0410595
	EC:2.6.1.59	dTDP-4-amino-4,6-dideoxygalactose transaminase.	0.506412	0.141858	0.20703
	EC:1.1.1.36	acetoacetyl-CoA reductase.	1.19127	0.012654	0.0771154
	EC:2.3.1.8	phosphate acetyltransferase.	0.0280149	0.344988	0.448639
	EC:1.1.5.2	quinoprotein glucose dehydrogenase (PQQ, quinone).	3.23101	0.114552	0.176556
	EC:1.1.1.77	lactaldehyde reductase.	-0.812303	0.107892	0.166555
	EC:4.2.2.17	inulin fructotransferase (DFA-I-forming).	-0.525724	0.181152	0.256163
	EC:2.1.1.219	tRNA (adenine(57)-N(1)/adenine(58)-N(1))-methyltransferase.	-1.3519	0.141858	0.20703
	EC:2.1.1.220	tRNA (adenine(58)-N(1))-methyltransferase.	-1.3519	0.141858	0.20703
	EC:2.1.1.173	23S rRNA (guanine(2445)-N(2))-methyltransferase.	-2.14556	0.107892	0.166555
	EC:2.1.1.264	23S rRNA (guanine(2069)-N(7))-methyltransferase.	-2.14556	0.107892	0.166555
	EC:2.8.2.1	aryl sulfotransferase.	0.276643	0.132201	0.202472
	EC:3.1.5.1	dGTPase.	0.255226	0.107892	0.166555
	EC:3.2.1.139	alpha-glucuronidase.	0.9395	0.107892	0.166555
	EC:3.1.3.5	5'-nucleotidase.	0.425629	0.042624	0.136964
	EC:1.2.1.43	-	1.72278	0.004662	0.0510542
	EC:3.1.2.4	3-hydroxyisobutyryl-CoA hydrolase.	-1.05183	0.949717	0.978948
	EC:1.2.99.5	-	1.20752	0.012654	0.0771154
	EC:2.3.1.31	homoserine O-acetyltransferase.	0.800192	0.141858	0.20703
	EC:4.2.2.5	chondroitin AC lyase.	3.20002	0.01998	0.10193
	EC:1.2.1.2	-	1.25312	0.00799201	0.0609443
	EC:5.4.2.8	phosphomannomutase.	0.705388	0.0812521	0.136964
	EC:1.2.1.4	aldehyde dehydrogenase (NADP(+)).	1.36115	0.179487	0.256163
	EC:2.7.6.3	2-amino-4-hydroxy-6-hydroxymethyldihydropteridine diphosphokinase.	0.302276	0.0592741	0.136964
	EC:5.2.1.1	maleate isomerase.	-0.728869	0.0592741	0.136964
	EC:1.4.3.5	pyridoxal 5'-phosphate synthase.	1.2176	0.228438	0.315524
	EC:2.1.1.33	tRNA (guanine(46)-N(7))-methyltransferase.	0.13288	0.107892	0.166555
	EC:1.3.1.28	2,3-dihydro-2,3-dihydroxybenzoate dehydrogenase.	-2.16524	0.029304	0.127028
	EC:5.1.1.7	diaminopimelate epimerase.	0.223919	0.141858	0.20703
	EC:1.1.1.30	3-hydroxybutyrate dehydrogenase.	-0.367207	0.141858	0.20703
	EC:1.3.4.1	fumarate reductase (CoM/CoB).	0.495701	0.344988	0.448639
	EC:4.4.1.25	L-cysteate sulfo-lyase.	1.04667	0.00799201	0.0609443
	EC:2.1.1.207	tRNA (cytidine(34)-2'-O)-methyltransferase.	0.181976	0.228438	0.315524
	EC:3.1.26.12	ribonuclease E.	-1.28108	0.141858	0.20703
	EC:1.2.7.11	2-oxoacid oxidoreductase (ferredoxin).	0.671687	0.141858	0.20703
	EC:2.7.7.1	nicotinamide-nucleotide adenylyltransferase.	-0.869151	0.01998	0.10193
	EC:4.2.1.8	mannonate dehydratase.	0.44141	0.01998	0.10193
	EC:3.4.17.13	muramoyltetrapeptide carboxypeptidase.	-0.416041	0.141858	0.20703
	EC:5.4.3.2	lysine 2,3-aminomutase.	1.04719	0.01998	0.10193
	EC:1.5.5.1	electron-transferring-flavoprotein dehydrogenase.	0.815926	0.312354	0.418724
	EC:4.4.1.21	S-ribosylhomocysteine lyase.	0.250242	0.181152	0.256163
	EC:1.1.99.28	glucose-fructose oxidoreductase.	0.709219	0.132201	0.202472
	EC:2.8.2.22	aryl-sulfate sulfotransferase.	4.89486	0.000666001	0.020209
	EC:2.7.7.18	nicotinate-nucleotide adenylyltransferase.	0.151679	0.228438	0.315524
	EC:2.1.1.137	arsenite methyltransferase.	-2.26162	0.141858	0.20703
	EC:2.8.3.15	succinyl-CoA:(R)-benzylsuccinate CoA-transferase.	2.342	1	1
	EC:4.3.1.24	phenylalanine ammonia-lyase.	0.0810547	0.132867	0.202534
	EC:1.1.1.308	sulfopropanediol 3-dehydrogenase.	1.6524	0.01998	0.10193
	EC:4.2.2.10	pectin lyase.	0.654988	0.344988	0.448639
	EC:3.4.23.5	cathepsin D.	0.811378	0.181152	0.256163
	EC:3.4.17.4	Gly-Xaa carboxypeptidase.	0.811378	0.181152	0.256163
	EC:5.4.99.20	23S rRNA pseudouridine(2457) synthase.	-1.66351	0.0812521	0.136964
	EC:1.7.2.4	nitrous-oxide reductase.	2.14034	0.0812521	0.136964
	EC:1.1.1.388	glucose-6-phosphate dehydrogenase (NAD(+)).	0.165905	0.132867	0.202534
	EC:4.2.3.5	chorismate synthase.	0.265036	0.141858	0.20703
	EC:6.3.4.14	biotin carboxylase.	0.255618	0.141858	0.20703
	EC:3.4.21.81	streptogrisin B.	17.7553	0.027306	0.127028
	EC:4.1.1.3	-	0.569459	0.228438	0.315524
	EC:3.2.1.65	levanase.	-0.426085	0.181152	0.256163
	EC:2.5.1.18	glutathione transferase.	5.32842	0.268065	0.36799
	EC:1.4.1.13	glutamate synthase (NADPH).	0.243073	0.107892	0.166555
	EC:1.4.1.14	glutamate synthase (NADH).	0.243073	0.107892	0.166555
	EC:4.1.3.39	4-hydroxy-2-oxovalerate aldolase.	0.528566	0.344988	0.448639
	EC:3.1.7.2	guanosine-3',5'-bis(diphosphate) 3'-diphosphatase.	-2.09518	0.107892	0.166555
	EC:3.2.2.27	uracil-DNA glycosylase.	0.188828	0.141858	0.20703
	EC:3.1.3.82	D-glycero-beta-D-manno-heptose 1,7-bisphosphate 7-phosphatase.	0.562267	0.029304	0.127028
	EC:3.1.3.83	D-glycero-alpha-D-manno-heptose-1,7-bisphosphate 7-phosphatase.	0.562267	0.029304	0.127028
	EC:2.7.1.44	galacturonokinase.	-0.928802	0.0592741	0.136964
	EC:3.1.3.77	acireductone synthase.	0.296382	0.118881	0.182648
	EC:3.2.1.18	exo-alpha-sialidase.	0.607306	0.181152	0.256163
	EC:4.2.2.6	oligogalacturonide lyase.	3.52658	0.012654	0.0771154
	EC:1.5.1.3	dihydrofolate reductase.	0.122672	0.141858	0.20703
	EC:1.1.1.69	gluconate 5-dehydrogenase.	0.26911	0.141858	0.20703
	EC:2.1.1.249	[dimethylamine--corrinoid protein] Co-methyltransferase.	0.970951	0.217116	0.306128
	EC:1.5.3.1	sarcosine oxidasee (formaldehyde-forming).	0.926715	0.0812521	0.136964
	EC:3.2.1.180	unsaturated chondroitin disaccharide hydrolase.	0.602846	0.042624	0.136964
	EC:1.17.4.1	ribonucleoside-diphosphate reductase.	0.301701	0.282384	0.380123
	EC:5.5.1.2	3-carboxy-cis,cis-muconate cycloisomerase.	-2.08844	0.0592741	0.136964
	EC:1.1.1.287	D-arabinitol dehydrogenase (NADP(+)).	-0.170377	0.107892	0.166555
	EC:3.1.1.11	pectinesterase.	1.42174	0.141858	0.20703
	EC:3.6.1.13	ADP-ribose diphosphatase.	0.116179	0.282384	0.380123
	EC:2.3.1.41	beta-ketoacyl-[acyl-carrier-protein] synthase I.	1.57081	0.107892	0.166555
	EC:5.4.99.5	chorismate mutase.	0.277765	0.181152	0.256163
	EC:2.3.1.47	8-amino-7-oxononanoate synthase.	0.876694	0.141858	0.20703
	EC:6.3.5.3	phosphoribosylformylglycinamidine synthase.	0.183075	0.107892	0.166555
	EC:5.3.1.17	5-dehydro-4-deoxy-D-glucuronate isomerase.	0.699029	0.029304	0.127028
	EC:2.5.1.3	thiamine phosphate synthase.	0.221696	0.0592741	0.136964
	EC:1.13.11.57	gallate dioxygenase.	-14.5894	0.468531	0.574908
	EC:6.1.1.6	lysine--tRNA ligase.	0.0676276	0.282384	0.380123
	EC:3.2.1.22	alpha-galactosidase.	0.235999	0.181152	0.256163
	EC:1.3.99.23	all-trans-retinol 13,14-reductase.	-0.416304	0.107892	0.166555
	EC:1.3.8.7	medium-chain acyl-CoA dehydrogenase.	0.4342	0.141858	0.20703
	EC:3.5.1.101	L-proline amide hydrolase.	-2.08624	0.141858	0.20703
	EC:5.1.3.23	UDP-2,3-diacetamido-2,3-dideoxyglucuronic acid 2-epimerase.	-0.390692	0.141858	0.20703
	EC:3.2.1.10	oligo-1,6-glucosidase.	0.131459	0.490842	0.58384
	EC:2.1.1.223	tRNA1(Val) (adenine(37)-N(6))-methyltransferase.	0.294576	0.107892	0.166555
	EC:3.7.1.21	6-oxocyclohex-1-ene-1-carbonyl-CoA hydratase.	1.24453	0.827839	0.900994
	EC:2.1.1.132	precorrin-6B C(5,15)-methyltransferase (decarboxylating).	0.600066	0.181152	0.256163
	EC:5.3.1.13	arabinose-5-phosphate isomerase.	0.421645	0.228438	0.315524
	EC:2.8.4.3	tRNA-2-methylthio-N(6)-dimethylallyladenosine synthase.	0.210759	0.107892	0.166555
	EC:1.2.3.3	pyruvate oxidase.	0.627347	0.344988	0.448639
	EC:1.2.1.60	5-carboxymethyl-2-hydroxymuconic-semialdehyde dehydrogenase.	-1.88128	0.181152	0.256163
	EC:2.3.2.13	protein-glutamine gamma-glutamyltransferase.	-0.724658	0.228438	0.315524
	EC:3.2.1.21	beta-glucosidase.	0.278346	0.228438	0.315524
	EC:1.1.1.271	GDP-L-fucose synthase.	0.596704	0.228438	0.315524
	EC:3.6.3.17	-	0.213803	0.141858	0.20703
	EC:6.1.2.1	D-alanine--(R)-lactate ligase.	-1.40871	0.181152	0.256163
	EC:3.2.1.143	poly(ADP-ribose) glycohydrolase.	0.280503	0.202797	0.286354
	EC:4.2.1.130	D-lactate dehydratase.	-1.34673	0.141858	0.20703
	EC:2.7.7.74	1L-myo-inositol 1-phosphate cytidylyltransferase.	0.279099	0.202797	0.286354
	EC:6.1.1.13	D-alanine--poly(phosphoribitol) ligase.	0.596098	0.282384	0.380123
	EC:1.1.3.46	4-hydroxymandelate oxidase.	1.32013	0.249417	0.342875
	EC:2.7.7.27	glucose-1-phosphate adenylyltransferase.	0.228887	0.282384	0.380123
	EC:1.5.8.4	dimethylglycine dehydrogenase.	-1.34077	0.141858	0.20703
	EC:2.9.1.1	L-seryl-tRNA(Sec) selenium transferase.	0.334113	0.141858	0.20703
	EC:3.5.1.86	mandelamide amidase.	5.62019e-05	0.0849151	0.136964
	EC:2.8.4.2	arsenate-mycothiol transferase.	6.91632e-05	0.0849151	0.136964
	EC:2.7.7.63	-	-0.481609	0.141858	0.20703
	EC:5.1.3.8	N-acylglucosamine 2-epimerase.	0.443007	0.181152	0.256163
	EC:1.14.13.148	trimethylamine monooxygenase.	-2.78513	0.487179	0.58384
	EC:2.3.1.18	galactoside O-acetyltransferase.	0.481257	0.141858	0.20703
	EC:3.5.1.10	formyltetrahydrofolate deformylase.	1.16032	0.141858	0.20703
	EC:2.7.2.15	propionate kinase.	2.80491e-08	1	1
	EC:1.16.1.9	ferric-chelate reductase (NADPH).	1.02317e-06	1	1
	EC:3.5.1.94	gamma-glutamyl-gamma-aminobutyrate hydrolase.	0.000107007	1	1
	EC:2.4.1.325	TDP-N-acetylfucosamine:lipid II N-acetylfucosaminyltransferase.	0.000106556	1	1
	EC:3.6.3.33	-	0.000111422	1	1
	EC:2.3.1.243	acyl-Kdo2-lipid IVA acyltransferase.	0.000136877	1	1
[truncated: 914 more rows]
